# Supplementary material for: ERK hyperactivation in epidermal keratinocytes impairs intercellular adhesion and drives Grover disease pathology
Source: JCI Insight. 2024 Nov 8;9(21):e182983. doi: 10.1172/jci.insight.182983 (PMC11601706; doi:10.1172/jci.insight.182983)
Supplement: Supporting data values [file jciinsight-9-182983-s034.xls]

## Sheet: Figure 1B
Mean:	1	1.72825	0.0750526	1.81442	0.0923178
	DMSO	Dab	Dab + Tram	Vem	Vem + Tram
	1	1.79716	0.0524558	2.04256	0.0812852
	1	2.142	0.0418736	2.01507	0.00145276
	1	1.4481	0.103543	1.68916	0.071911
	1	1.52575	0.102338	1.50478	0.172446
	1			1.73602	0.115096
	1			1.89895	0.111716

## Sheet: Figure 1E
Mean:	1	1.60759	0.364971	1.55705	0.370891
	DMSO	Dab	Dab + Tram	Vem	Vem + Tram
	1	1.59015	0.344874	1.9811	0.414245
	1	1.72942	0.280788	1.30375	0.322644
	1	1.55332	0.438266	1.5853	0.391982
	1	1.55745	0.395956	1.35806	0.354693

## Sheet: Figure 2C
DMSO							Dab							Dab + Tram							Vem							Vem + Tram
19	32	8	71	78	19		6	23	46	85	20	62		40	22	5	9	8	33		33	37	19	5	10	13		22	15	36	32	32	83
20.018	33.065	5.012	58.994	76.029	10		5	21	44.006	84.041	26.971	68.035		34.971	26.941	5.006	6.994	8.994	29.035		28.982	34.935	17.006	5.0059	8.006	14.018		24.006	14.994	27	37.994	30.018	75.965
21	38.988	6.023	54.965	81.035	9		6	21.953	41.953	73.2	28.953	85.824		34	27.941	4.012	6.988	5.023	37.035		28	31	14.012	5.9883	7.977	16.023		27.023	14.035	35.871	46.977	31	70.965
18.035	43.754	7	45.053	89	8.965		4.982	19.018	41	69.158	20.965	92.859		36.035	36.859	5	6.982	7	34		29.035	29.894	17.018	4.0352	8.965	15.088		30.053	14.018	32.947	46.965	32.018	81.736
18.93	36.906	4.047	41.93	77.211	7.141		4.977	19.953	38.141	63.188	22.812	91.906		45	28.977	5	6.977	7.977	41.023		30	27.953	14.977	3.0235	10	20.07		25.07	18.023	28.953	44.953	35.094	72.023
18.941	37.824	5	44.941	77.205	13.264		3.971	20.971	38.941	64.176	15.824	85.235		42.736	21.147	3.971	8	6.088	36.029		25.088	33.059	16.059	4.9413	10.088	19.117		24.117	15.176	26.971	46.059	40.147	64.235
17.859	28.387	3.07	43.93	77.176	12.422		3.965	15.141	40.894	76.106	15.035	83.683		36	18.965	4.106	7.035	7.035	37.93		26	33.07	15.07	4	18.93	19.317		18.246	21.035	26.965	56.894	49.789	70.282
16.836	34.918	3.041	44.836	71.246	20.534		3.959	21.959	39.205	83.329	15	79.493		32.041	18.836	5	5.041	9.918	41.959		23.082	41.082	17.082	3	15.959	19.164		21.123	21.164	29.877	60.671	46.589	80.754
15.859	33.235	2.953	48.953	76.188	25.422		4.047	18.859	38.047	87.282	17.812	90.141		26.953	14.953	5.953	5.953	7.906	51.296		23.047	45	15.953	3.9531	12.859	15		21.282	21.953	34.718	51.953	41.765	74.812
16.683	28.158	3.053	53.736	70.422	20.581		4.158	24.736	38.475	90.739	16.894	86.475		25	13	7.158	6.947	8.053	52.053		18.422	44.894	16.947	3.9472	10	15		27.053	22	34	49.736	36.264	77.053
11.176	30.059	4	59.707	74.352	34.235		5	21.824	40.059	100.117	16.707	87.88		27.472	13.059	8.824	8.883	7.293	53.883		24.059	46.707	17.941	3.1174	10	13.352		27.352	18.176	45.059	38.589	36.824	83.589
11.323	28.194	4.129	65.613	74.742	42.194		4	23.806	37.452	86.968	13.677	87.387		22.871	13.806	7.065	5.129	7.194	49.645		26.742	43.613	16.129	4.9355	11.935	18.258		25.387	23	40.065	22.806	34.871	78.613
14.93	23.211	5.07	78.507	73.789	45.282		2.141	20.859	47.07	75.282	9.789	100.563		25.789	14.859	5.07	7.07	6.282	54.563		23	39	15.07	5.0704	12	26.197		26.211	22.859	48.437	23.718	28.634	79.507
16.229	25	5.924	73	75.153	47.687		2	18.076	56.771	71.915	9.847	110.093		27.924	15.695	4.305	10.847	6.229	52.297		21.924	36	14.924	4.0763	11.229	31.153		30.695	25.771	51.161	27.237	34.229	81.237
17.836	27.754	5.082	63.671	72.411	43.246		3	20.754	56.411	69.918	7.754	103.918		27.918	16.918	5.918	9.082	6	47.493		18.246	37.671	12.918	5.1643	11.411	30.671		36.918	27.671	50.343	24.507	38.164	84.014
20.648	23.912	4.352	61.648	72.704	37.88		3.824	18	56.824	67.824	7.912	99.144		26.736	14.912	4	8.912	5.264	46.088		15.264	36.472	12.44	3	10.352	23.384		32.44	22.792	44.12	23.56	44.824	81.504
19.624	23.906	7	57.188	69.657	37.906		4.094	18.469	53.094	64.624	8.624	103.314		19	14	4.906	7.906	5.094	42.094		16.094	35.624	13.188	4	14.718	17.718		36.563	22.188	32.188	19	54.531	85.249
14.2	26.399	5.9	55	63.698	34.9		7.8	15.599	50.1	67.501	7.9	105.698		17.1	13.1	5	6.299	7	32.599		17.299	37.601	11.1	4.1995	12.9	15.302		32.095	23	34.8	21.501	61.302	79.603
18.894	29.106	8	43.683	67	39.366		7.683	17.528	53.155	59.789	6.789	105.479		21.894	18.578	5	8.106	9.789	35.155		17.422	32.634	14	4.8944	10.211	11.683		35.739	20.422	31.739	18	66.31	87.578
20.777	31.557	8	36	68.223	35.446		4.889	19	51.22	62.111	7.889	107.78		20.557	15	5.111	5.223	8.666	29.557		15.111	32	15.22	4.1115	13.111	6.111		36.889	22	35.223	18.666	63.662	87.666
24.469	34.883	8.765	32.765	71.765	36.413		3.117	17.117	49.826	65	11.648	112		32.413	17.531	5.883	7.648	8.765	28.587		17.883	31	12.765	5.7653	17	12.531		29.235	23	31.643	22.413	60.592	93.709
25.616	36.137	9.246	30.754	68.123	40.275		4	17	51.63	68.645	14.261	100.123		26.739	16.877	4.877	9	7	33.123		17.384	33.63	11.63	5.8768	15.123	9.123		28.493	21.123	38.123	27.384	53.37	82.152
24.291	37.355	11.129	30.967	74.355	45.064		5	17.871	51.871	60.871	13.871	94.322		23.516	14.871	5	9.742	5.258	36.453		14.129	36.355	13.355	4	14.645	12		27.387	24.613	38.904	39.58	51.871	87.58
30.325	33.73	9.135	25.135	66.595	43.976		5.595	18	51.675	58.135	10.405	71.595		29.055	13.405	4	13	6.135	37.62		14.54	34.46	9.27	4.2699	18	11.405		23.945	20.73	43.08	55.761	43.54	93.595
30.422	35.155	8.141	23.563	70.563	47.578		6.718	18.859	54.296	59.169	11.141	69		22.859	15	5.859	13.859	6.859	42.704		17.422	26.718	11.141	6	22.141	11.563		24.845	22.578	44.563	54.888	43.859	91.451
26.88	44.973	5.587	25.707	65.027	43.973		6.707	20.707	47.267	61.56	9.147	70.386		28.413	13	5.147	10.44	4.44	41.733		22.413	21.44	14	8.5599	26.587	11.587		33.12	17.44	46.027	64.946	45.853	79.267
31.847	46.695	9.153	31.39	73.542	53.406		4.695	21.695	50.627	66.39	10.305	57.763		25.237	17.542	5.153	12.847	4.153	45.542		19.153	20.763	10.458	7.8474	25.763	15		33.847	14.763	42.458	83.406	57.169	76.61
23	50	14.683	35.366	71.891	66.831		6	22	46.525	71.634	11	61.891		22.109	17.158	4.158	12.317	6.683	49.049		22.158	23.683	13.158	9	24	11.634		39.842	17.683	40.525	91.782	55.574	85.792
17.836	39.657	20.507	44.493	71.014	65.657		4.329	24.671	51	70.657	12.164	68.178		28.822	16.329	5.836	12.329	8.164	59.028		19.657	19.671	14.836	11.6714	21.343	9.493		34.493	17.493	27.493	104.014	51.521	83.986
17.17	36.191	29.809	57.468	65.851	70.639		4.83	22.66	52.489	64.191	11.17	81.66		25.489	18.66	6.66	14.34	8.66	67.618		23.851	17.83	15	13	17.34	8.021		48.958	16.17	24.851	114.128	40.34	98.021
21.528	33	37.296	67.888	66.528	74.888		4.176	22.176	66.416	59.176	13	98.824		27.648	19.648	8.472	16.056	9	78.064		36.408	16.824	14	15.3521	15.824	10.176		47.007	18.528	20.352	115.296	38.88	101
27.728	31.999	38.181	65.818	69.182	76.818		5.818	26.727	66.817	51.818	13.364	128.909		28.636	21.727	7.636	20.728	7.636	71.726		33.911	16.636	13.818	16.5457	12.272	7		44.817	19.364	17.636	126.182	45.363	110.272
33.376	28.437	29.624	74.686	66.502	85.873		4.188	25.812	55.686	49.624	12.812	139.747		34.873	17.437	6.812	20.376	11.249	50.249		23.878	15.188	17.624	14	10.376	11		40.371	15.624	16.437	142.686	46	114.812
32.549	25.194	33.806	73.355	66.743	109.965		5	20	48.838	50.581	14	129.257		39.644	16.806	6.194	22.968	9.613	45		19.775	15.613	14	17.4191	15.806	11.356		32.581	19.419	13.613	127.936	56.162	110.775
37.798	22.601	30.202	73.601	67.195	103.601		5.399	22	45.404	48.599	11.601	113.608		47.808	14.601	8	24.596	11.401	39.798		19	15.601	17.202	15.1995	17.397	15.197		27.399	21.601	12	114.798	60.2	96.401
35.027	22	29.848	59.822	76.178	99		5.205	21.616	46.178	41.795	11.795	101.303		40.973	13.795	7	29.795	8.384	37		18.411	15.384	17.384	15.2323	28.616	22.438		29.616	20.616	13.589	92.616	55.616	96.205
29.267	20	35.634	46	67.535	94.479		5	24.634	50.211	44.789	14.366	87.564		34.521	18.578	9	31.479	9.578	35.521		20.69	16.366	17.789	18.7888	34.535	22.422		23.634	21.845	12.789	71.733	49.211	90.634
28.783	23.697	37	42.046	66.52	80.388		4	25.132	45.086	51.434	15	75.829		33.046	20.132	7.217	34.651	10	41.697		19.434	15.349	19.651	14.4342	33.303	14.566		24	26.697	10.217	51.395	34.737	84.822
19.561	26.554	40.101	51.216	61.669	65.446		5	27.108	47.885	55.223	18.777	70.986		30.216	18.115	12.777	34.338	10.446	41.331		19.669	18.331	22.439	16.223	28.338	10.446		23.554	29	11.669	38.662	34.662	78.331
20.458	29.229	38.856	48.398	56.06	47.144		3.771	27.542	47	68.254	17.085	66.567		24.627	15.771	17.627	45.06	8.458	46		21.856	20.627	20.542	20.4577	21.144	8		20.144	24.915	13.313	38.313	37.771	79.229
19	35.469	39.479	40.174	54.174	29.347		4	24.408	46.235	70.939	18	53.061		19	18.061	20.592	48	8.296	41.878		16.469	17.531	21.826	21.5306	24.765	7		25.296	23.061	9.765	40.643	37.826	72.357
19.962	45.684	33.278	44.797	50.165	22.203		3	25.962	42.684	76.556	15.759	51.354		19.241	16.519	15.759	55.203	9	38		20.038	16.038	18	17	31.594	5.241		27.519	16.241	9.759	41.203	39.556	65.038
23.246	54.739	36.261	43.275	48.986	20.493		4.754	24.986	44.972	74.275	13.479	44.479		22.768	15	11.493	58.754	7.754	45.218		15.507	18.261	19.493	17.5071	38.55	6.246		29.261	13.246	10	41.014	42.261	74.479
23.748	62.523	33.505	44.262	47.009	14.505		5.748	25.505	52.262	69.252	16.748	40.495		22.748	12.757	8.252	59.766	6.757	57.234		15.991	21.748	21.486	19.2523	40.477	8		31	15.252	9.252	30.748	40.486	76.523
27.16	59.807	32.709	57.193	48.291	15.516		3	24.516	44.549	69.516	17.484	35.742		20.742	12.451	8.775	64.324	8.258	68.709		18.258	21.258	18.516	14.7418	31.709	11		36.709	15.709	10.225	23.451	46.775	81.807
26.888	65.056	34	59.584	52.792	15.736		4.736	28	44.472	63	16	36.208		24	13.472	6.528	77.056	11.736	80.623		13.264	18.848	16.792	13.3203	26.68	9.264		41.736	14.264	8	22.472	51.152	80.225
29.19	72.951	33.35	47.81	53.35	17.19		5.46	25.92	42	70.38	18.54	35.35		26.46	14	9.73	92.65	12.46	84.841		13	23.27	22.65	13.8098	21.08	8		38.08	17.73	10	21.19	50.54	83.589
27.345	67.173	39.448	41.794	53.276	15.379		5	25.552	40.173	63.276	18.794	33.069		28.724	12.724	6.827	106.689	9.724	88.863		11.724	23.173	23	11.5516	14.552	9.552		45.206	17.276	10	19.724	55.621	85.861
22.718	70.592	52.155	37.155	53.563	16.437		4.845	25.845	40.31	66.592	15	31.845		32.563	14	5	148.592	13.155	69.31		11	21	27.155	14	10.127	12.155		50.93	17.282	10	22.592	53.648	83.563
24	68.275	56.987	34.7	57.575	15.575		3.712	27.013	41.85	64.575	11.712	32.137		36.425	15.712	4.575	171.45	11.85	58.412		10.288	19.863	24	11.5751	12.575	12.425		57.137	14.863	13.712	23.562	44.85	80.588
27.12	57.12	57.467	38.359	55.227	13		3	25.467	47.467	68.12	9.707	33.88		40.467	25.24	3.587	188.814	13.707	52.186		12.707	18.12	22.467	11.2934	11.174	18		61.479	12.76	12.467	28.946	37.359	73
24.599	49.496	62.307	34.708	58.095	15.204		2.701	27.701	50.803	72	11.401	32.504		42.102	25.204	5.197	197.489	12.504	50.007		12.299	18.701	22.299	14.8978	13.299	17.701		62.102	7.898	14.299	39.204	37.606	70.299
23	47.779	57.864	41.949	55.356	15		3.61	30.169	48.356	80.39	14	29.305		39.441	22	6	239.662	11	55		10.61	23	25.61	14.2205	12.831	19.779		65.085	10.915	14.61	58.695	40.474	77.169
21.823	47.622	47	55.268	50.488	15.311		3	25.933	48.933	84.823	13.756	24.756		32.689	19.311	4.622	255	9.311	78.713		13	24.512	28.445	15	15.445	20.756		62.756	10.622	13.866	66.445	33.622	83.579
22	52.486	40.267	68.198	57.852	19		3	24.683	47.049	86	13.683	25.317		26.267	16.317	7.683	255	9.317	96.564		15.366	22	29.366	12.9506	15.951	17.099		80.951	15.049	14.317	61.465	34	81.267
22.709	47.582	35.582	70.064	60.968	26.355		3.355	28.645	47.614	87.741	15	26		23.968	14.968	8	255	10.968	86.323		15	26.032	28.614	12.9682	17.614	13.677		98.259	11.677	9.355	39	39.355	87.355
22	55.686	31.986	65.028	57.286	34.615		3.671	27.671	49.686	88	12.343	23.329		21.343	12.671	9.671	255	9.329	63.3		17.686	28.043	28	12.3286	18.314	13.671		102.014	11.671	9	35	39.686	92.572
25.669	50.986	29	49.997	67.341	39.338		4	33.997	50.331	93.328	12	19.993		16.338	9.669	12	255	10.334	53.338		18.331	33.986	25.676	12.3379	22.331	13		102.676	15	8	46.659	37.666	94.997
25.361	46.34	28.702	45.597	60.786	40.979		4	35	54.723	88.66	7.66	21.66		18	13	9.319	255	10.958	44.042		20.319	36.916	28.298	14.3403	19.34	12.66		98.744	17	6.021	60.979	36.979	107.618
24.423	48.615	28.423	41.845	66.155	27.269		4	39.615	64.654	101.923	7.654	20.308		18.731	15.039	9.654	255	14.308	40.308		20.961	36.192	23.654	12.6538	15.961	18		98	18.385	7	72.23	41.538	107.116
28.648	43.648	24.408	38.592	71.408	17.056		3.704	40.535	64.944	104.521	5.704	25.465		14	15.296	8.648	255	9.352	38		18.648	31.24	29	11.0562	8.704	14.648		80.873	22.704	6.648	68.183	30.944	102.281
38.494	49.642	23.642	37.642	73.642	14.284		5.358	40.716	63.716	114.864	3	30.074		17.926	14.358	8	253.926	9.642	40.358		22.568	31.79	30.716	11.9262	8	17.358		64.727	25	8.358	59.347	30.284	107.358
45.362	50.091	23.091	38.181	77.091	11.272		5	37.545	66.274	120.183	3.636	30.545		16.091	15.636	7.636	246.996	9.636	37.909		19.364	35.272	24.638	13.2724	7	14.909		56.002	27.455	10	40.998	30.909	100.909
56.085	55.152	25.479	38.37	72.152	9.891		5.739	38.739	71.588	128.848	3	35.327		19.37	16.521	6.479	225.739	10	37.109		20.891	33.63	28.63	12.6303	6	12		51.545	26.261	7.109	39.521	29.739	105.043
55.493	50.371	34.751	37.258	74.502	9.624		5.624	41.873	74.122	138.756	4.376	43.507		20	16.249	5.624	215	11.624	44.873		22.498	31.376	25.127	14.9956	8.624	10.249		52.507	22.751	8.624	36.122	32.371	103.253
48.897	43.051	35.381	47.958	75.33	7.619		5.381	43.33	70.67	140.856	4.619	39.866		19.474	14.474	7.619	207	10.856	54.474		23	28.237	23.619	12.6186	4.763	10		52.721	25.526	8.381	34.804	28.856	102.381
43.965	39.936	32	53.549	79.838	4.387		4.775	40.74	76.775	135.422	3	42.486		22.289	12.613	8.613	208.578	13.613	59.902		24	26.613	23.613	12.2254	6.613	9.387		55.035	28.549	6.613	37.127	40.775	95.936
40.103	34.786	26.786	47.752	79.393	6		4.393	44.821	76.966	140.034	3	39.145		23.214	14.393	14	190.778	10.573	69.282		29.607	23.393	24	12.0342	6	8.786		61.47	33	4.607	38.675	45.821	81.821
34.409	32.202	25.202	33	80.399	5.798		5.601	43.601	77.793	144.985	2.399	41.389		18.601	17.197	20.399	183.621	12.404	81.423		32.202	22	26	13.399	8	8.803		59.379	31.399	7.202	49.399	44.197	74.394
29	28.215	24.595	26.215	84.81	6.215		8.405	42.761	81.834	136.834	3.405	32.644		21	11.62	31.166	169.878	11.19	92.712		35.166	28.38	27.215	13.4049	8.405	7.595		62.312	25.215	6.81	62.785	37.024	71.024
30.535	27.822	24.768	28.411	90.589	8.232		9.411	46.589	80.286	132.232	4.232	29.054		19.589	15.232	34.946	168.088	7.822	103.785		31.535	32.589	28.768	16.5892	8	9		60.286	20.589	6.822	88.303	31.411	67.357
30.417	29.917	22.583	28.333	88.084	6.417		9.75	41.917	80.666	135.167	5.583	28		20.583	13.167	31.834	151.918	12.167	115.751		33.333	45.667	32.167	15.333	7	10.167		51.583	26	6.25	104.667	24.833	61.833
33.888	27	23.225	30	86.112	5.845		8.422	38.775	76.872	122.267	7.578	27		20.578	11.112	21.888	141.283	9.733	111.957		34.043	54.155	30.112	14.5775	6.422	8.888		47.38	21	5.578	107.45	25.31	60
30.143	28.143	22.713	25.857	88.86	6.428		10.715	35	74.857	111.715	10.428	28.287		18.285	12.858	14.858	122.861	11.143	101.854		27.143	54.43	32.713	11.7134	5.428	7.572		44.858	19	6.857	105.712	26	67.999
37.526	26.434	31.303	23.737	90.868	6.868		14.132	29.868	67.474	109.079	14.737	24.566		20.737	11.737	11	115.223	11.697	94.119		31.132	48.868	35.132	14	6.868	8.566		42.868	19	6.303	90.079	27.868	78.342
43.039	27.56	35.521	25.56	89.12	6.88		15.68	32.521	67.32	111.2	13.88	21.12		20.44	13	7.56	122.599	10.24	87.763		25.56	49.32	34.12	13.6797	6.32	8.56		38.24	14.88	7.44	83.8	28.88	92.32
45.756	29.108	41.216	25.446	93.648	6		22.986	37.892	76.108	102.689	17.892	20.446		20.784	15.892	7	123.756	10.892	67.365		25.23	55	36.892	14.554	7.784	10.554		35.432	15.554	5.892	82.662	33.446	95
35.222	22	36.126	29.193	89.289	6.904		30.193	33.452	85.096	98.229	18	24.452		21.163	17.644	5.452	124.867	13.259	50.874		26	54	39.904	12.5482	8.452	9.452		31	13.193	6	66.837	37.193	78.741
30.796	24.831	44	28.085	81.627	5.542		37.254	35.169	82.711	86.696	20.373	22.373		21.627	20.542	6.627	141.881	15.915	35.204		25.711	53.711	39.627	15.9154	7.458	9.627		35	10.915	6	57.542	41.711	69.746
30.854	25	45.219	31	81.755	4.927		43	32.927	89.583	83.417	22	22.391		23.536	15.464	9.536	150.947	18.391	28		24.536	55.464	36.682	15.3907	8	9.391		38.073	13.682	6.464	63.464	43.146	54.172
28.775	26.469	43.244	32.347	84.511	4.939		39.531	37.653	81.714	84.511	24.592	21.878		30.531	14.939	9.592	152.1	14.061	23.347		24.061	59.122	38	18.1222	7.531	9.061		37.878	17.653	8.408	80.756	43	54.633
27.099	27.574	38.673	37	80.623	6		37.327	37.525	70.574	87.031	28.13	25.049		25.099	15.901	13.574	135.426	16.049	20.901		18.574	64.951	37.574	15.5741	9.049	12.049		36.198	16	6.951	115.821	36.623	46.605
29.481	33.075	28.519	39.188	77.962	5		32.849	39.075	56.151	82.255	24.887	30.406		23.075	14.444	10.556	111.594	14.519	18.038		18.038	72.368	37	11	10.406	10.519		33.188	17	6.962	139.481	39.481	46.406
25.487	32.974	24.948	34.539	76.487	5.026		22.487	35.026	49.591	75.28	15.435	29.461		18.974	15.487	10.487	81.13	18.539	15.539		17.513	76.974	40.078	14	11.974	9.565		27.104	20.513	6.461	125.435	46.922	44.948
28	36.507	23.972	34.535	76.479	5.479		18.465	36.972	50.493	74.408	13.465	44.957		19.986	13.479	9.014	66.55	21.465	14.014		16.521	93.028	43.507	12.0284	17.986	10.014		26.043	23.014	7.507	107.592	56.465	54.844
25.002	31.499	24.002	30.511	75.005	5.501		18.995	32.499	48.005	71.491	13.504	57.487		23.491	17.499	15.509	60.012	29.002	9.998		15.995	99.496	40.501	10.9976	22.998	9.496		23.002	23.494	8	80.01	57.506	64.995
24.486	29.477	22	26.458	71.935	6.009		17.495	35.495	41.495	65.037	18.972	55.588		23.495	20.467	26.963	52.028	32.486	8.991		19.009	105.449	43.981	12.5325	29.009	10.505		22.963	22.981	7.981	83.963	62.963	65.57
26.468	28.532	25.468	23.979	65.958	5.489		18.511	36.532	44.532	57.979	19.489	46.126		27.489	27.405	40.363	51.511	33.916	11.489		16	120.832	48	13.0421	33.489	8.979		18.979	21.042	7.489	97.468	61.916	52.063
28.934	27	29.967	21.033	73.033	7.484		21	29.451	50.418	55.516	21.385	35.098		31	25.836	56.353	47	39.869	11.484		18.451	126.156	48.934	14.5164	29.066	8.516		16.451	20.033	7.033	96.549	57	37.131
27.089	24.433	30.478	17.433	76.567	8.478		22	31.044	46.089	58.344	17	30.822		30.822	26.522	71	47.911	41.077	12.433		19.611	125.389	49.389	15.4333	20.956	8.522		13	21.044	8	91.7	49.478	36.178
30.472	22.528	30.056	14.528	81.281	7		22.472	32	52.584	64.641	12.944	26.944		30.472	21.584	64.888	45	58.494	12.056		18.528	116.831	46.831	16.4719	16.944	8.584		16.416	21.472	5.472	77.641	44.888	34.112
28.728	26.932	24.262	14.068	79.068	7.932		21.932	30.932	47.136	68.408	9.534	32.534		24.068	19.068	63.194	44.602	77.99	12.068		18.466	102	41.466	16.466	19.398	14.466		11.466	20.068	5.534	73.874	38.932	32.602
24.46	24.46	29.841	15.46	73.54	5.46		26	33.92	46.841	55.301	5.92	29.92		25.699	16.46	68.982	44.92	96.822	10.62		17.54	92.221	35.159	17	23.301	15.92		11.54	22	8.08	58.62	32.681	30.62
25.18	25.817	23.909	17.183	81.637	5		24.729	37.909	42.909	59.183	6.546	31.454		24.637	19.091	72.363	40.909	109.726	10.729		14.546	84.451	35.271	14	24.909	18		11.546	24.637	6.363	53.64	27.909	31
27.897	27.897	24.448	19.345	77	6.103		22.758	33.897	42.206	52.448	5.897	33.103		22.655	23	69.933	41.139	124.655	9.552		16.242	77.552	36.655	16.5516	25.345	15.552		11	28.206	8.448	48.31	24.103	28.448
29.425	31.443	14	22	72.885	5.557		23.443	36.115	38.23	42.23	5.557	30.328		26.672	17.443	62.196	37.655	122	7.672		20.23	66.983	30.557	15.8851	25.655	16.672		9.328	26.115	6.443	51.132	22.443	26.885
26.873	37.38	13.563	21	80.563	6.563		21.873	34.253	41.943	47.197	6	29.873		30.437	17.873	58.677	39.253	108.45	7.873		21.31	60.437	33.563	18.8166	30.127	14.563		12.873	27.563	8.563	46	24.127	27.127
26.862	31.415	14	19.277	77.877	6.292		23.692	37	37.862	48.138	7.846	26.846		27.138	16.569	51.17	35.723	82.384	7.292		18.154	54	27.446	19	33.431	10.862		11.138	25.138	7	40.431	25.292	24.723
23.575	31.875	14.575	18.15	75.025	6		27	34.025	36.725	45.15	10.575	21.85		27.575	17.85	54.4	35.425	64.051	7.575		20.3	48.15	29.824	16.7252	29.7	12.575		13.15	22.575	5.425	47.45	29.6	22.85
24	33.676	16.162	14.581	77.743	9.676		27.162	31.486	36.838	51.067	13.743	18.581		25.419	15.743	58.933	40.581	57.2	9.162		17.419	43	32.324	19.8381	36.067	10.581		12.486	22.324	6.743	59.324	38.867	18.676
25.76	28.24	14.587	15.347	73.958	12.826		34.587	36.347	42.479	60.694	12	21.826		29.934	15.76	66.347	42.76	40.323	8.174		16.587	38.066	32.413	19	38.653	11.587		9.587	22.934	6.413	56	45.653	20.108
23.593	25.407	16.815	15.037	81.149	16.444		35.037	35.778	44.185	65.222	14.593	18.815		28.444	15.815	71.073	38.629	32.668	10		22.185	35.629	34	17.1853	37.815	13.185		12.371	24.407	7	46.815	50.407	18.185
26.394	28	15.599	15.803	77.796	17.803		41.197	40.401	43.599	77.401	16.197	19.803		26.204	12.599	84.628	45.394	28.781	10		19.993	35.788	29	18	39.401	13		14.197	22	8.599	27.599	47.599	18.606
29.835	24.209	14.604	14.187	76.462	15.582		48.209	42.418	42.418	91.209	16.56	21.396		29.374	11.582	105.725	47.187	21.648	10		21.813	33.56	25.978	15.2088	40.044	14		10.791	20.604	6.396	18	44.978	19
28.39	27.39	13.61	16.39	81.492	12.728		39.61	42.779	42.051	104.949	16.338	19.779		31.118	10.559	117.405	46	23.492	10.338		22	37.779	25.221	18	39	12.169		11.169	24.39	8.39	12.441	40.169	14.39
30.313	29.919	14	12.152	73.384	10.768		33	47.384	40.152	100.394	12.768	16.384		34.535	13	132.374	51.697	19.161	9		24.152	33.848	19.848	16.9193	34.232	15.313		11.848	23.384	5.384	11.697	36.848	15.152
32.488	27.134	14.488	13.622	85.244	8.378		33.866	45.732	39.646	95.89	11.134	15		39.134	11.134	145.182	49	21.086	12		27.646	41.622	19.866	19.378	31.488	12.732		10.378	21.622	7.378	9	36.622	18.134
36.023	30.139	21.116	15.116	88.674	10		32.395	43	41.372	82.767	12	13.256		47.466	13.628	149.349	44.744	18.395	10.256		27.884	41.489	18.256	18	23.256	12.395		13.628	22.744	7.489	9.744	28.233	24
35.634	28.366	24.366	15	93.267	9.733		27.169	33.564	36.634	85.169	12.366	13.634		57.761	11.901	152.465	46.634	17.901	13.099		29	47.465	21.366	18	22.901	13.535		15.267	23.634	7.366	9.267	29.099	24.564
38.477	27.081	35.721	16.279	103.477	13		27.919	41.442	39.64	94.036	11.721	12.721		66.929	8.279	134.64	41.244	14.721	14.721		36.36	47.802	20.162	22.7208	17.36	9.721		16.279	32	5.64	10.442	23.081	23.442
33.936	30.064	43.418	16.645	107.582	17.064		29.873	37.418	39.355	95.2	14.773	17.709		72.254	6.709	105.482	46	12.645	15.936		40.773	48.873	21.709	18.291	15.291	9		13	40.227	5	7.936	24.291	16.836
36.954	22.349	54.908	14.651	113.046	15.651		25.651	38.605	38.395	85.724	17	22		64.487	8.303	94.954	48.605	12.303	12.697		53.605	51.743	23.954	18.6513	11.954	7.651		10.954	45.559	7	9.651	29.954	13.092
32.343	26.972	67.343	15.686	114.657	12.686		25.657	42.714	40.371	77.201	17	32.657		57.057	7.343	77.943	48.629	11.286	13.657		55.972	45.343	20.028	17.6289	13	8.314		14.657	41.258	5	11.657	26.686	11.686
32.337	29.315	64.663	16	123.305	8		25.022	45.652	44.663	64.663	17.663	48		47	6.663	64.663	45	11.989	13.337		54.348	46.663	22.663	18.3369	13.674	10.337		16.011	34.642	6.011	9	31	11.348
34.007	23.669	71.662	16.007	118.324	7		25.338	49	44	61.648	12.993	58.676		34.345	5.662	65.669	47.993	12.331	15.338		56.662	54	23.669	17.3447	15.331	13.683		16.345	31.993	7	8.669	29.662	13.662
29	22.724	73.252	16.675	128.374	8.675		33.35	50.374	50.252	63.951	10.325	69.797		25.675	7	71.073	49.748	11.374	13.024		62.276	56.024	20.976	17.0245	19	15.699		16	31	6.024	11.65	32.35	13.325
37.639	19.042	80.639	19.277	113.53	11.361		30	48.042	50.403	79.639	8.639	64.572		22.639	9.681	78.765	52.361	10.681	16.042		61.235	56.639	21.681	17.3193	19.235	13		16	34.361	5.319	14.042	44.042	10.639
32.508	16.254	77.448	19.687	105.254	10.313		31.746	43.94	44.567	90.06	7.313	51.179		27.687	9.373	72.119	55.806	10.627	17.687		61.134	61.881	24.492	15.5672	28.373	13.687		15	33	6.313	14.254	58.433	13.313
34.538	14.538	87.538	20.923	101.847	10.385		29.385	42.923	45.617	100.538	7.308	41.924		28.847	8.692	67.232	60.694	9.615	16.385		50.844	54.077	24	16.6924	26.155	11.385		11.692	33	6.692	13.77	78.309	10.923
34.414	16.302	80.698	21	83.302	9		29.491	36.302	42.905	100.603	9.397	29.698		28.888	8.698	72.362	50.603	9.397	18.302		49.603	50.509	30.095	18.0949	29.095	9		9	41.397	5.207	13.793	69.793	10.603
33.592	17.704	77.225	16.592	69	12		34	41.183	48.521	104.521	12.592	23.296		22.704	9	80.746	51.592	8.704	17.592		46.367	49.592	29.112	16.4083	31.888	8		9	42.592	5.592	13.479	62.337	11.704
31.16	17.58	75.16	19.13	62.29	13.71		34.61	37.45	45.58	96.29	16.26	21		27.45	7.71	80.65	54	7	25		43.32	43.03	26.26	13.71	32.61	8		9.13	46.29	7.71	14.55	44.29	13
31.705	18.568	73.852	16.716	63.989	12.716		40.136	37.295	43.852	84.989	17.716	20.284		26.284	10	93.318	52	8.864	28.716		40.989	43.568	24.579	15.4318	31.125	8.716		10	55.568	7.568	17.295	51.011	10.716
29.113	18.113	61.556	14	57.496	15		29.835	38.722	47.165	66.113	17.887	22.052		27.226	6.722	106.052	61.835	7.722	32.278		44.722	37.895	23.609	13.8347	29.391	11.556		11.278	50.339	8.722	21.331	45.887	14.165
23.089	15	53.272	12.089	53.728	18.272		33.728	41.911	44.179	50.272	14.728	19.272		29.089	6.272	125.183	73.455	7.728	26.638		47.638	40.089	23	14	29.455	11.638		11.272	57.362	6.545	21.093	46.911	13
25.333	17.2	46.267	14.467	49.2	20		31.267	39.934	44.401	55.733	14.2	17.267		24.8	5.533	151.802	80	7	16.8		45.2	38.533	17	13.7995	34.267	9.733		10.8	60.998	8	27.733	50.934	13.267
26.218	16.218	38.303	14	54	20.303		30.303	40.915	42.824	65.612	11.261	18.261		28.739	5.261	210.223	82.261	5.782	14.043		45.218	41	15.739	14	29.957	11.261		9.303	57.473	8.479	31.218	50	12.261
21.51	16.745	35	12.49	45.764	18.038		27.49	41.471	44.471	61.255	8.49	16.764		33.019	5.255	219.886	81.49	5.255	15.981		42	37.745	17.745	13	29.745	7.745		9.019	46.605	7	31.981	51.49	13.255
21.249	19.004	30.756	18.004	51.502	18.493		23.756	37.24	32.253	56.004	8.502	19.751		30.751	7	234.511	80	8	17.502		44.258	31.996	18.502	13.2533	27.489	6.493		9.249	34.978	6	39.987	50.511	17.502
17.028	19.514	31.299	14.972	49.514	18.187		19.757	37.701	34.757	51.514	5	21.243		29.028	4.729	239.98	85.757	9.757	17		47.57	32.514	16.243	9.243	28.757	6		11.514	26.458	6.514	43.889	47.084	20.271
15.237	19	22.051	15.526	52.763	20.711		17.474	33.423	30.474	53.391	3.763	22		29.289	7.526	227.02	83.949	6.474	20.526		49.103	30.897	19.474	10.2372	28.763	7.474		13	19.949	5.711	43.237	46.68	19.763
12.925	25.844	16.537	18.306	50.075	17.619		15.769	33.694	30.694	49.844	4	23.231		27.769	5.769	222.224	91.537	7.769	24.156		47.537	29.537	21.231	9.2313	26.769	7		13.769	15.156	6	35.388	44.769	18.231
14.324	22	12.676	15	50.647	17.549		13.353	35.029	31.098	54.971	4.549	23		31.451	7.324	244.491	91.676	8.225	28.549		40.451	30.676	22	10	25.225	7.451		15.098	16.578	6.225	25.549	35	18
10.659	21	14.902	15	50.341	14.78		12.341	35.78	32	50.659	4	16.439		41.439	5.22	241.341	92.244	7.659	33.463		37.317	26.098	23	13.2196	22.22	7.439		14	19.439	8	25.902	30.22	13.878
12.214	18.068	12.359	16.359	54	13.214		10.214	40.71	30.282	49	4	14.786		49.427	5	255	99.718	8.359	43.923		38	28.496	24.573	9.2137	22.214	9		14	20.573	8.786	19.786	30.496	13.427
10	17.416	9.584	14.208	54.961	14		12.831	46.247	33.416	43.584	3	16.416		49.831	6.208	251.831	85	10.584	45.286		38.208	25.208	24.545	10	24.377	7.208		14.961	15.792	8.584	14.584	36.377	12.584
9.202	17.212	11.394	17.394	50.808	16		13.798	52	34.798	42.202	6.596	14.808		48.404	8.202	222.472	83.192	14.596	49.423		40	25.798	19.798	11	25.202	8.404		19	14.404	8.202	8.808	36.788	12.414
9.588	19.588	7.196	16.784	55.804	13.196		12.784	44.569	34.02	40.804	4.804	15.804		47.588	8.392	212.588	81.412	15.02	49.98		39.804	24.196	17.216	13.3922	26.196	9		16.392	11.804	9.804	9	33.588	16
11	22.19	8.429	17.81	50.571	8.38		10.81	50.19	28.38	41.332	5.81	12		46.571	10.38	189.946	83.429	13.478	50.571		34.332	24.62	16.332	12.6196	23.761	10.62		14	9.429	7.19	10.19	31	22.38
10.553	19	7.816	18.447	49.844	6.816		8.553	47.844	31.447	35.106	3	16		44.106	9.184	181.553	74.184	11.631	49.475		38.184	26.631	19.816	10.5531	30.553	10.447		14	12	7.184	13.816	30.106	23.184
11.643	18.071	7	14	48.822	5.822		12.643	47.785	28.357	26.428	4.178	14.822		41.071	7.357	162.572	78.465	6	40.856		33.142	21.892	24.714	11.1785	31.535	14.465		20.357	9.822	8.822	11.822	27.428	25.357
11	19	6.827	13.655	48.69	4.345		9.173	46.036	27.173	24.726	3.827	16.964		40.345	10.655	168.381	83.827	6.655	42.69		32.863	24.345	28	10.3452	31.69	17		26.899	12	9.482	14.345	30.518	23.827
12.667	23.333	4.167	13.167	49.501	6.667		12.833	48.668	27.833	31.667	5.667	12		46.667	10.667	176.667	77	6.833	39.333		37.834	25.5	30.834	11.3335	32	14.833		44.334	11.833	7.167	11.333	30	21
16.196	20.839	5	11.517	54.287	7		11.322	56.77	28.483	30.483	5.839	16.161		58	9.161	194.035	86.713	5.161	38.035		46.965	23.356	30.448	10.1609	33.517	23.356		51.644	10.678	8.839	13.196	29.287	18.322
12.845	20.845	8.38	12.535	57.31	6.845		9.465	70.705	32.31	29.775	5.845	17.535		67.465	10	195.845	85.395	6.845	33.845		47.535	24.31	35.845	11	25.155	18.775		60.93	11.69	8.535	9	34.38	16
16.254	21.149	5.298	15.553	57.044	5.851		13	79.237	25.851	30.447	7.149	16.149		73.132	9.702	185.386	92.298	5.851	35.702		39.79	22.702	29.851	11.7017	20.447	14.597		60.641	12.553	9.553	7.851	33	15
15.713	23	4.287	14	54.003	5		10.857	65.86	26.43	34.003	5.287	19.287		77.149	9.43	182.012	89.143	6.287	31.86		40.43	22.86	28.713	8.4298	26.427	16.287		75.716	13.427	8.57	9.857	31.857	12.43
15.176	26.45	5.137	11.863	62.725	4		9.137	51.824	28.275	35.863	4.863	17.863		80.099	13.863	194.137	105.863	5.863	34.824		47.412	20.55	28	10.8626	23.275	16.275		76.298	13	9.725	11.863	29.863	11.275
12.263	29.263	6.263	16.948	53.211	3.868		10	44.921	34.658	42.079	6.737	18.605		95.079	18.868	189.105	95.658	7	48.395		59	20.132	26.868	9.1315	32	16.395		77.842	10.658	6	15.737	40.816	12.605
10.377	28	4.251	12.251	56.126	2.126		12.251	43.759	39	34.126	5.126	15.749		104.508	21.497	214.623	104	7.749	44.503		62.372	18.628	22.749	8.1257	23.503	17.251		60.126	11.874	7.126	18	50.246	11.749
14.88	32.12	6.12	12.521	55	4.12		13.641	47.76	40.839	42	7.12	18		119.479	27.76	221.604	107.682	7.12	47.88		70.323	22.24	15.88	11.8802	17.599	15.88		39.359	10.76	9.88	23.401	52.24	14.281
14.886	22	5.114	9.228	51.114	3.114		9.456	44.456	34.798	50.114	7	18.342		115.823	31.114	201.43	112.089	6.456	50		62.747	23.114	16.114	11	11.228	22.202		23.025	13.886	11.886	26.43	44.57	11.228
20.892	21	5.892	14.892	50.568	2.892		11.108	50.108	37.216	45.973	4.108	24		110.189	30.973	182.919	117.892	7.108	44.892		71.811	29.676	15.892	11.3242	10.216	19.135		22.648	13.432	17.676	38.163	42.568	12.784
15.613	21.693	4.204	14.898	47.307	3.102		8.204	57.285	35.204	56.204	5.102	30.774		94.248	38	164.307	102.796	7.102	44.307		55.818	26.307	14.511	15.2846	12.796	19.796		19	14.102	17.511	41.876	43.285	13
18.518	21.807	5.096	15.807	46	3		11.807	56.133	41.326	65.482	5.193	24.518		99.674	46.385	140.615	98.289	5.096	48.807		63.904	35.615	17.904	11.9037	15.711	18.518		18.096	14.289	21.807	50.17	37.711	8.289
15.729	22	4	17.729	52.733	4.819		8.362	57.181	42.638	67.91	5.91	17.457		98.357	40.905	138.367	100	7.729	49.452		62.457	37.09	20.729	13.0905	18.09	17.638		18	17.91	27.095	54.914	31.452	12.729
17.831	23.085	5.915	17.085	52.015	4		9.831	56.169	40.915	66.015	8	13.085		80.2	50.338	135.085	99.746	6.915	50.915		65.169	45.169	20.915	17	24.746	15.915		17	16.677	23.746	50.408	32.169	11.915
18.079	22	4.921	18.685	51.079	4		11.764	52.764	37	53.236	7.764	10.236		72.26	47.685	128.079	89.394	6.079	51.921		57.023	32.394	20.843	15.0787	29.37	12.685		19.685	16.921	25.606	35.843	36	10.079
18.927	22.073	4	22.656	59.781	4.927		12.854	47.437	41.073	37.146	5.073	14		64.874	50	127.563	91.636	9.291	43.364		52.073	28.146	20.709	15.0729	37.073	10		17.781	11.219	28.344	26.271	32.219	10.146
15.067	25.402	3	26.732	65.397	4.933		14	49	36.402	30.67	5.067	12.933		74.067	47.268	117.732	92.598	9.866	43.134		47.397	26.933	19.799	16.732	35.933	10.134		13.134	10.933	23.732	18.866	34.933	12.933
14.061	25.122	4.061	26.939	65.244	4.878		15.061	49	41.061	26.306	3.183	13.939		73.122	48.122	116.633	96.633	10.817	45.817		44.183	32.633	16.183	13.0611	31.878	16.939		16.878	10	17.939	16.817	34.55	12.878
11.889	22.945	6.055	22.668	73.558	4		17.166	51.055	32.332	30.724	4.055	16.945		70.276	52.945	103.945	100.337	11.834	37.221		45.558	30.613	18.055	13.8342	27.111	21.779		15.055	10.055	21.668	13	38.779	12.055
10.049	22.049	6	19.802	73.802	6.901		20.148	54	30.198	24.951	5	18.049		94.704	53.654	111.802	110.358	9.901	47.802		43.852	37.654	17.049	11.9506	26.951	18		20.852	10.198	14.951	11.951	37.395	13.852
9	17.261	6.956	15.087	74.739	7		19.913	53.087	31.913	26	5.956	18.218		88.782	49.782	125.826	108.869	8	45.218		42.739	49.826	21.044	12.0435	22	16.956		20.913	12	17	12.826	29.087	11.087
9.038	20.925	5.038	12.962	83.586	9		19.962	51.113	31.849	25.887	5.113	22.075		97.435	46.113	120.452	116.548	8.075	40.264		45.962	58.887	21.188	10.0753	19.038	17		36.699	14.962	16.925	13.812	26.075	16.925
7.064	19.905	3.064	13.873	82.936	12		23.873	50.222	28.032	22	7.064	25.968		91.46	55	118.477	120.746	7.064	44.318		38.318	63.936	21.064	11	15.064	17.032		64.491	18.905	16.064	10.968	27.159	20.873
8.13	20.026	5.974	11.948	76.922	13.948		27.87	54.974	23.285	26.922	13.052	22.104		82.819	49.181	113.492	140.611	6.052	46.104		41.974	56.078	21.026	9.0778	15.078	18.052		89.326	17.922	16.13	10.922	33.974	24.87
9.08	28.92	4.96	12.1	72.9	9.98		27.96	50.14	25.08	23.04	32.98	18		91.779	54.08	109.601	141.659	5.06	36.18		37.08	55.08	22.06	8.02	15.96	21.94		88.639	16.9	20.18	12.94	39.82	24
12.043	28	4.014	10.043	65.957	6.986		27.028	62.028	32	24.028	64.887	18.986		78.972	55.085	124.312	148.716	5.043	38.915		38.071	51.929	22.057	7.9858	14	16.943		63.957	10.957	22	9	47.872	24.887
12.992	28.05	4	13.017	52.091	4.008		22.008	67.967	28.033	27.992	78.017	18		78.933	53.1	118.2	146.875	5.983	27.083		45.025	52.942	24.992	10.0166	15	13.042		35.05	7	26.05	8.975	45.925	16.033
11.998	28.017	6.993	14.99	69.002	7		20.995	66.002	28.015	27	75	20		71.005	64.993	104.02	136.983	4.005	28.012		47.015	51.985	27.012	9.9976	13.022	15.005		30.995	8.002	33.005	9.002	35.993	16.995
13.983	29.99	3.01	14.993	71.973	9.99		16.007	60.99	30.007	27.024	50.979	19.997		68.986	63.017	91.014	137.021	6	27.99		54.956	45.027	27.007	9.0034	17.993	25.021		22.986	7.997	36.003	10.007	33.003	12.007
10.991	33.981	4	17	62.028	6.981		13.037	71.935	34.981	35.981	35.926	22.954		61.009	72.009	81.074	128.972	5	32.074		57.889	45.13	26.037	9	17.037	41.056		17.028	8.019	38.037	10.028	35.963	14.028
11.955	41.924	3	17.985	57.97	5		12.045	68.985	35.985	37.106	31.864	18.97		60	69.106	77.182	114.258	6	36.015		43.97	59.091	27.045	11.9394	24.939	42.273		12.091	9.106	47.939	11.015	42.939	14.061
10.042	43	3.021	19	53.126	6.958		15.042	71	36.979	50	29.874	20.937		60.79	83.21	92.937	105.252	6.958	44.874		39.958	51.357	26.021	8.021	28	41.421		13.063	10.105	51.895	14.958	50.979	17.042
12.892	33.188	4	14.946	52.161	6.027		13.081	74.839	33.054	57.973	30.973	17.134		55.919	106.161	95.054	97.054	7	46.892		29.027	58.108	26.892	12.8924	37.892	37.054		10.081	12.134	48.215	13.081	59.946	17.973
13.869	38.967	3	9.197	56.098	6		15.033	72.229	33.033	55.967	44.738	21		52.934	142.426	90.393	84.295	5.934	56.131		23.902	56.36	24.803	14.0328	36.262	30.934		13.967	11.229	51.295	11.033	75.869	22.902
16.807	29.961	3	10.116	62.116	7.077		13	79	31.116	46.27	42.768	18		45.309	179.773	101.618	67.116	6	66		21.155	73.193	22.845	13.0773	36.27	23.884		16.923	11.155	52.309	10.077	88.652	14.961
12	25.867	3.044	12.956	65.911	7.956		12.178	70.955	32	44.267	37.222	18.178		45.911	214.311	106.445	56.445	6.044	59.133		27.044	80.778	16.178	11.089	37.311	19		23.956	14.356	59.133	11.956	98.689	13.956
8.201	22.05	4	10.201	72.799	7.899		14.849	71.597	37.151	38.403	36.353	20.05		46.95	214.849	108.957	43.453	4.101	61.799		36.799	83.244	17.101	13.9496	32.453	21.849		36.496	12.302	66.101	13.849	117.647	13.201
8	26.831	4.056	15.112	76.55	7		16.831	71.831	39.112	38.619	46.112	18.831		37.619	205.156	123.35	34.506	5.056	60.956		44.775	74.056	16.888	15	30.169	21.112		55.506	10.225	70.956	12.112	129.394	11.112
8.876	18.373	4.062	14.876	81.876	5		18.062	75.627	34.497	44.814	61.752	18.938		41.938	199.199	137.056	26.311	4.938	64.932		46.379	70.248	15.938	18.8137	22.683	18.124		83.627	9.311	74.304	11.062	144.689	18.689
8	17.34	4.932	13	91.728	6		17.932	74.932	37.408	42.272	69.524	21.136		44.32	180.252	171.068	20.34	4.932	66.136		37.728	79.524	16.932	19.7961	23.272	19.204		82.544	12.932	83.088	11.068	146.796	15.136
10	19	3.222	15	93.034	4.926		14.148	77.705	37.631	46.074	69.819	20.926		37	170.637	179.483	17.148	5.926	53.222		28.778	72.778	14.926	15.1477	23.222	15.074		69.631	15	100.705	9.074	128.705	16
11.761	22.841	4.92	17.92	124.681	6		16.92	82.522	37.08	49.681	55	23.601		39.203	164.326	168.044	15	4.159	45.239		23	78.725	15.08	15.1594	19.08	17.92		47.362	15.239	87.036	9.239	96.717	17.601
12.743	27.401	5.086	20.914	146.572	8		17	79.257	41.572	55	38.829	21.257		31.829	165.861	160.775	11.086	5	35		18.257	78.401	17.171	17.8289	17.171	14.171		27.829	16.914	93.23	8.342	79.428	16.829
12.817	22.274	3.183	22.543	169.451	6.183		23.183	84.268	40.909	53.274	30.36	23.909		35.451	154.988	133.451	8.274	7.091	29.366		14.274	66.268	19.726	13.9086	12.366	11		20.091	17.817	68.183	8.183	65.914	14.274
13.097	22.903	4.097	11.487	160.805	4.195		21.903	72.708	41.903	51.097	23.513	20.584		28.611	167.443	144.708	9	4.195	32.611		15.805	55.611	17.195	14.0973	11.195	14.195		14.292	17.903	57	12.805	66.07	14.487
14.381	22.794	5.103	11.103	159.381	5.897		23.413	81	45.381	49.897	22.484	22.69		23.619	172.516	158.278	9	5.897	36.794		17.897	56.484	15.206	14.6905	10.206	16.31		17	16.794	59.897	12	72.651	14.413
11.109	26	4	16.564	168.165	5.109		23.218	84.564	38.891	45.981	16.346	20.654		25.346	179.763	170	9.109	5.782	48.346		18.455	64.673	18	14.4362	10.891	13.545		15.545	15	55.981	11.891	79.835	17.891
11	35.54	5.115	18.196	171.817	4.885		23.77	87	42	48	14.081	23.54		24.966	188.575	173.345	8.115	4.885	43.311		18.77	58.885	19.77	17.7702	8.345	11.885		21.115	14.655	59.575	12	88.345	13.115
10	45	5.121	13.758	169.671	5.242		24.758	85.362	38.758	46.362	8.879	25.758		17.638	194.725	161.034	8	7	41.275		21	54.517	17.396	15	10.879	12.758		18.845	13.879	60.416	14.121	72.845	14
10	39.507	4.38	9.747	140.14	4		21.747	96.86	37.507	47.38	8.38	30.127		15.747	204.38	128.62	10	7	44.113		22.607	44.38	16.62	13.2533	9.253	12.507		18.253	14.127	68.153	14.62	63.38	13.253
9.735	43.133	5.133	12	119.723	6		22.47	94.133	35	38.325	9.265	32.94		14.735	189.518	116.205	9.867	10.47	35		22.47	43.265	13.398	15	9.53	17.867		18.133	12.265	71.12	12.867	61.735	13.602
13.446	43.862	4.277	11	99.17	7.138		18.723	91.076	36.893	40.692	10.585	33.969		13	204.17	105.585	11.585	7.277	32.17		30.17	42.031	14.138	13.7232	18.17	19.415		22.723	11.138	80.138	13.723	66.755	13.862
13	41.711	4.856	12.856	82.413	6		15.577	100.298	29.577	36.423	8	47.279		15.711	189.751	121.423	12.99	6	29.289		28.134	39.856	18.144	14.5672	25	18.721		26.144	9.144	76.567	13.711	62.99	14
13.85	47.55	6.85	14	73.45	5.7		20	96.402	28.7	32.85	14	49.649		13.249	169.753	133.298	14.7	5.3	24.351		21.7	38.799	20.099	14.4504	21.45	18.201		29.4	11.85	75.799	13	53.55	17.55
17	43.908	6	12.844	73.844	3.844		20.092	100.908	28	33	16.092	51.156		10.156	180.468	140.752	14.312	5.844	31.624		17.688	34.936	20.752	15.312	29.908	20.936		28.688	12.532	61.156	12	53.376	19.064
16.647	34.486	6.162	13	80.353	4		21.162	98.162	28.676	32.514	23.266	52.191		6.162	212.676	155.763	16.457	5	35		16.324	29.809	23.353	12.4856	24.324	23.162		27.133	12.353	50.162	13	42.162	14.162
19.335	36.161	4.335	14.994	75.503	3		23.839	105.161	33.161	28.503	36.348	42.658		8.832	236.981	161.665	19	5	37.832		15.665	32.335	21	16.6645	23.839	26		23.839	12.497	46.503	8.671	42.826	16.497
20.868	32.826	4.521	15	69.306	3.174		24.826	94.042	33.042	31	40.43	36		7	247.958	164.083	16.826	5	42.826		15	30.958	22.174	17.6528	28.868	39.958		40.694	10	37.91	9	39.042	15.347
17.179	25.436	6.538	15	64.538	4		23.821	97.718	28.897	30.718	30.436	32.077		7.179	244.231	200.179	16.179	5	42.718		13.538	25.923	18	13.7178	32.718	31.179		59.256	13.641	37.718	11.282	40.103	21.282
14.815	26.927	9	14.371	70.147	5.629		22.927	98.703	29.629	32.444	17.927	32		7.556	220.699	241.888	18.259	5	49.483		16.815	20.703	21.371	17.7027	35	28.888		83.78	9.556	37.703	7.815	37	21.815
13	25.956	11.618	12.191	59.853	4		20.618	89.618	29.809	35.382	14.191	33.088		7.191	172.132	246.912	14.426	4.191	53.147		17.809	14.191	23	15.4264	36.426	21.809		85.398	13.765	31.618	8.765	38.103	16.382
14.197	24.591	10.394	11	54.818	7.803		21	78.409	26.212	35.774	10.591	29.409		7.985	148.059	219.744	13.606	4	49.168		17.197	13	20.803	16.8029	25.197	21.197		68.365	18	31.197	9.394	40.577	18
13.203	23.594	10.609	12.391	45.579	7.797		22.203	66.623	25.812	37.985	6.609	33.188		7.797	110	176.232	12	4	40.232		16.391	12.797	17.203	13	20.985	19.015		47.435	27.218	32.782	9.812	47.623	17
9.791	25.418	12.582	12.791	46	8.374		23.044	63.956	29.374	37.582	7.582	29.791		6	80.835	157.956	13.791	7.956	34.462		14	14.165	18.582	13.4176	15.165	18.626		32.879	22.044	36.956	8.044	52.418	13.626
9	29	10.859	13.785	44.571	7		24.859	67.288	25.571	34.429	7.215	31.215		3.859	69.497	147.073	14.215	5	32.429		13.644	14.215	19.785	14	9.785	20.576		29.644	19.073	35.141	9	48.141	15.215
9	35.544	12.441	11.662	43.662	5.559		26.441	68.662	24.441	31.779	6.221	35.441		5	70.118	143.795	12.779	4.779	34.103		14.338	13.559	16.779	17	6.441	25.764		26.221	14.441	39.015	8.779	49.456	15
9.679	44.453	13.547	13.547	50.321	6.679		25.868	66.906	25.679	27.774	6	33.962		5.547	69.547	148.453	8.679	5	35.358		14.415	12.226	18.547	18.5472	6.453	21.585		21.774	10.453	40.132	9	46.906	18.321
12	48.232	14.071	12	58.697	10.768		27.929	67.394	23.303	28.394	7.768	27.303		3.768	73.839	140.587	8.768	8.303	44.697		11	11	16.768	14.1614	7.232	20.697		18	9.768	54.394	8.465	44.535	18.839
14.429	42.905	17.476	12	55.287	10.953		32.762	65.38	26.333	25.286	8.238	30.571		5	66.667	142.237	9.238	7	49.143		13.571	13.571	15.524	15.5237	6.476	23.524		17.238	13.286	82.62	10.524	50.762	16.714
20.976	37	20.512	13	76.44	10.464		29.244	58.048	29.244	25.732	7.244	27.512		4.756	63.732	147.292	11	5.732	51.196		9.268	12.244	17.244	15.732	7.22	24.268		18.756	15	107.416	10	56.804	22.244
19.75	33.001	18.75	11.75	82.499	8.5		29.5	51.25	25	25.75	6.5	24.75		5.25	54.251	139.999	11.5	6.5	45.499		11.25	13	17.75	17.5002	5.5	21.25		17.25	12.75	122.25	11	62	20.249
17.233	35.279	19.256	15.256	85.325	6		28.511	45.302	29.721	33	4.744	26.511		4.256	56.931	117.557	13.767	8	39.511		11.256	10.744	14.744	17.5115	4.256	19.744		18.744	10	123.023	8.744	68	15.511
15.523	39.738	25.738	19.954	80.971	5.262		22.308	46.785	29.262	36.954	5	24.523		5.738	52.907	80.802	16	6.523	42.43		12.738	11.477	17.738	17.5697	3	15.785		17.262	8.477	135.308	6.523	69.785	17.738
13.465	46.465	28.337	22.267	87.757	6.465		26.733	45.535	24.07	37.337	7	27.872		3.535	50.663	60.337	20.267	5.733	49.733		14.802	10	19.93	19.2675	4.465	18.93		21.733	11.198	125.198	8.267	66.86	19
11.453	55	32.093	21.82	102.38	6		26	44	28.093	35.453	5.273	32.727		3.82	46.273	46.64	22.82	6.727	66		14.727	7	20.453	18.2733	4	17.82		22.087	9.727	143.813	9.547	60.727	19
9.721	53.883	30.792	23.604	100.26	5.721		21.558	43.721	27.279	35.955	5.721	33.234		5	40.838	39.721	29.442	5.279	74.838		13.558	7	18.721	19.7208	5	18.279		20.721	7.279	151.513	9.279	55.208	18.396
8.57	54.145	31.996	18.575	116.57	6.145		19.57	46.145	25.855	35.425	5.57	32.991		7.145	43.575	41.289	28	4.285	81.715		13.43	5.715	17.57	19.4298	6	12.57		13.715	11.575	163.851	8	54.004	15.566
10.418	43.418	34.037	13.418	127.328	4.291		24.127	35.164	29.709	35.291	6.291	38.291		7	46.164	39.545	23.545	5.418	61.836		15.127	6	22.291	16.709	7.582	12.873		11.709	11.418	171.418	7.873	60.8	16.291
12.11	31	36.594	13.594	123.406	5		18.703	36.703	28	38.625	7.594	46.516		5.89	45.484	36.922	18.219	4.594	44.11		13.594	6	17.078	13.5936	10.594	16.187		10.703	13.516	179.703	7.297	51.594	14.11
14.789	31.395	38.908	12.605	123.422	5.697		19.119	37.605	30.789	36	10.908	49.184		5.697	44	34.578	18.881	6.395	37.184		12.697	7.908	26.881	14.9081	15.395	15.908		8.605	13.487	174.697	5.303	44.276	17.487
18.457	36.383	34	16	133.989	7.309		15.617	37.617	29.766	41.457	11.309	43.457		6.383	42	33.074	17.149	4.617	30.383		10	7.926	27.234	16	14.766	15.543		11.309	15	172.086	8.309	37.691	16.383
23.799	49.057	34.629	13.314	137.629	6.314		17.629	40	25.572	35.629	15.943	43.856		8.742	43.856	30.113	17.686	3.629	31.742		10.686	6.629	29.686	17.6289	20.428	17.943		14.057	18.686	176.887	7.371	45.314	17
20.359	54.68	42.039	18.359	128.844	6.359		17.601	40.281	26.039	37	20.281	31.281		6.68	46.399	35.399	18.641	5.359	34.438		12.32	7.68	30.32	19.6406	21.039	15.601		17.68	20.601	187.961	9.039	48.758	19.039
17	47.695	47.348	15.978	110.717	7.652		19.305	41.978	20.326	40.022	22.283	30		7	45	30.326	20.695	7.348	39.738		9.652	5.652	31.695	20.3477	22.369	17.348		28.043	22.326	195.022	8.695	53.348	20.326
17.004	42.996	46.328	13.336	100.008	6.332		22.336	44.68	26.664	28.332	20.324	29.668		5.668	47.008	29.992	21.336	5.668	41.004		14.004	6	30.336	16.0039	22.008	17		45.016	18.328	186.641	10.336	50.664	22.668
22.014	38.986	50.986	14	74.648	6.676		23.648	45.648	26.986	32.324	20.662	26.352		6.676	46.662	31.027	21.662	5	41.973		11.338	7.338	38.324	12.9863	18.662	21.311		56.594	14.027	172.635	8	42.676	22.324
18.969	37.375	49.625	15.688	72.906	6.344		20.969	51.969	28.312	30.031	28.312	21.688		5.031	46.312	36.031	17.969	6	41		9.688	6.688	40.969	13.6562	16.688	19.656		69.656	16.656	162.969	11.969	36.031	22.656
17.098	37.447	51.699	15	62.65	5.301		17.35	49.049	26.951	30.601	25.301	22		6	43.65	38.797	13.951	5.35	41		10.65	8.35	48.902	12.6504	11.65	19.601		76.748	17.35	131.748	9.65	44.699	26.65
17.644	34.422	48.867	19.222	57.222	7		15.711	52.356	25.933	28.644	23.644	20.356		5.644	40.356	40.489	11.356	6.644	40.067		8.422	8.644	52.356	11.6445	12.644	25.089		96.622	13.289	120.468	8.711	48.067	25.422
18	34	50.277	19.916	53.277	8.361		16.361	54.084	25.639	26	25.361	24		6	45.916	44.807	13.445	5.361	45.723		12.277	6.916	60	12.7227	10	27.277		92.118	14.361	114.143	9.639	52.555	28.193
17.898	34	47	18.531	50.695	7.898		18.633	57.266	27.898	27.266	22.898	24.469		6	45.469	53	11.633	6.633	40.633		11	5.266	66.062	11	8.367	27.062		74.978	12.633	128.181	11.898	49.695	29.367
15.881	31	47.761	15.881	54.015	6.254		23.881	62.388	24.508	32.881	28.254	25		7.746	43.373	55.373	15.746	5.373	42.269		11.254	6.881	67.508	9.3731	7.627	26.761		49.866	14.508	167.597	15.746	46.373	27.881
27.032	26.621	47.653	19.242	52.621	6.758		24.379	64.589	23.726	30.653	22.758	23.516		6.758	44.621	46.863	16.758	4	36.274		9.758	5.758	68.863	10.379	9	25.242		24.895	15.863	171.758	20.484	45.758	28.242
38.773	32	56.461	25.306	53.615	8.385		25	68.306	24.615	33.385	23	28.694		5.615	46.079	45.385	17	3	38		11	5.615	69.921	12.2303	7	27.845		15.924	15.076	171.236	17.385	44.615	27.23
61.814	28.954	62.609	24.437	56.046	9.609		21.563	67.781	27.219	47.735	20.954	29.656		5.219	48.391	40.907	19.828	5	39.609		10.219	5.219	67.921	11.1721	8.609	27.391		14.609	15.219	168.516	14.828	43.265	25.609
73.345	32.224	71.793	25.414	52.207	9		18.224	64.397	27.81	48.793	21.983	29.397		5.603	55	39	18.397	4.207	37.414		11.603	6	65.827	15.2068	7.793	25.207		11.207	14	156.603	10.793	39.397	25.414
85.598	30.195	68.22	22.598	54.39	9.805		19.598	61.195	27.39	51.61	27.22	33.415		5.207	61.183	35.829	20.61	4	33.61		13.598	5.195	63.207	17.1951	7.39	24.793		10.012	15	159.037	11.805	34.195	26.195
88.9	28.775	67.45	20.142	51.592	10		24.183	50.633	27.183	54.408	27.042	32		7.183	64.733	32.308	17.817	4.183	27.408		14.775	5	56.183	14.3667	7	21.042		13.408	13.817	160.9	10.225	31.817	25.367
95.03	25.414	78.657	16.929	52.343	11.243		27	49.828	26.929	46.556	22.728	28.414		5.828	58.201	32.213	12.828	5	28.929		14.828	8.757	52.03	13.5858	5.828	21.243		12.414	13.414	169.041	9	30.929	22.515
92.279	24.48	87.26	17	57.379	11.58		30.52	48.68	25.32	45.32	18.42	28.42		6.58	67	35.36	17.84	6	34		12.84	7.84	45.84	14.8401	5.68	16.26		14.68	15.58	169.141	7.42	33.32	19.32
80.741	23.852	84.092	18.296	57.296	12.722		33	45.704	29.87	46	16.981	31.574		6	63.296	38.259	14.981	6.574	40.426		12.426	9.278	47.574	14	5.574	17		19.019	17.722	182.518	8	32	21.296
65.955	21.727	78.136	11.864	58.273	12		36.432	51.705	26.841	45.159	18	31		6	61.273	36.591	18.727	6.432	59.432		16.273	10	40.159	20	5.295	16.568		20.841	17.273	193.385	8.705	40.978	17.568
56.875	27	67.626	12.562	50.377	10		37.501	46.875	30.499	45.064	19.562	27.562		6.562	59.748	45.438	17.188	5.562	73.313		14.125	10.687	38.936	19	6.125	18		27.374	15.687	221.252	8.875	38.064	19.751
53.444	29.444	56.669	12.113	51.661	9.556		36.113	45.556	29.008	42.774	21	25.113		4.556	46.556	41	13.444	7	76.782		12	9.444	35.105	13.7824	6.774	16.556		31.339	13.556	236.653	9.887	35.992	21
54.652	25	59.753	12.899	53.146	8.899		37.247	47.202	31.101	46.247	25.146	23.551		5.551	50.899	41.449	13.449	6.348	74.899		12.304	9.449	32	11.6518	6.652	18.449		32.449	14.899	227.089	9	35	21.202
56.634	27.089	45.089	14.545	53.813	9		36.008	38.089	39.724	55.903	29.634	21.455		5	49.813	41.187	9.634	7.545	69.089		13.911	10.179	26.366	11.7237	9.366	22		30.179	14.545	197.65	9.089	30.097	16.089
54.844	26.461	43.156	14.539	51.078	11.461		33.461	41.078	40.694	62.228	42	21.922		4.922	49.306	39.15	10.078	6.461	57.461		13.539	7.461	28	11.5389	10.156	21.539		19.694	18.383	168.078	9.078	26.767	17.461
51.203	25.533	45.198	12.066	56	11.934		27.934	34.599	42.401	71.868	59.604	23.533		5.934	46.934	30.934	10.533	5.467	51.599		13	10	28.802	12.401	14.599	24.934		20.198	17.868	136.802	9.467	26.335	19.467
51.581	22.054	46.473	14.473	57.163	12		28.054	33.054	41.527	71.837	61.783	25.364		5.527	54.473	32	10	5.581	40.109		13	12.527	36.744	12.9457	15.054	20.473		13.527	17.364	126.419	9	31.31	25.109
49.309	20.436	41.436	15.479	60.872	12.043		29.213	26	47	80.564	48.394	25.957		6.043	59.957	26.957	8.479	5.043	28.436		10.521	13	33	8.4787	21.085	20.394		12.436	20.479	117.872	9	41.521	28.436
56.031	20.031	46.908	15.485	54.969	10.454		30.062	27	50.577	72.877	38.123	20.515		5.485	65.454	27.546	10.092	6	18		13.423	10.515	37.423	10.5462	23.608	18		13	18.031	113.423	9.485	51.123	30.031
56.49	24.981	50.433	12.943	57.414	11.548		32.981	26.981	52.605	66.452	34.076	23.471		4.019	60.019	31.019	12.51	5.471	15.962		13.51	11	34.943	12	28.49	18.529		15	16.529	103.847	10.49	54.51	30.038
50.482	23.511	57	10.985	50.993	12.007		30	29.482	53.007	53.504	27.015	30		5.496	48.022	29.007	16.496	7	13.496		12.518	10.511	36.511	15.0073	37.555	18.482		16.504	18.504	105.467	12.504	49.511	32.971
53.489	21.502	58.004	11.009	50.018	12.004		29.489	25.996	63.463	46.996	21.498	24.996		4.502	44.498	36.978	16.996	6.991	17.493		13.996	12.991	35.493	16.0044	48.965	22.502		15.004	21.009	108.991	13.991	44.996	29
65.476	26.524	74.508	9.524	47.032	15.492		27.016	26.492	58.444	43.016	20	24.032		4.984	39.984	44.032	17.46	8.524	18.524		14.556	13	38.46	17	57.855	18.016		15.508	22.524	121.065	14.54	32.952	29.016
68.056	35.653	75.514	9.542	50.972	14.028		26.028	26.598	63.056	38.111	17.458	24.57		5	34.43	53.653	19.375	7.028	13.514		12.514	14.972	43.944	15.5697	53.598	14.542		12	23.028	123.625	11.542	30.514	32
65.48	41.198	81.04	9.52	52.119	11.04		20.599	28.04	70.441	35.881	15.441	26.559		6.52	28.842	57.238	20.52	7.48	15.96		12.441	16.441	32.96	17	47.881	16.04		11.04	24.48	136.678	11.48	34.52	26.96
69.949	35.577	77.474	10.526	52.628	11.103		21	31.051	70.051	34.68	18.577	31.051		6.526	27.949	51.577	20.526	5.526	14.628		13.051	13.423	34.051	16	39.526	16.68		11.051	23.051	139.359	11.897	34.795	25.628
73.279	39.748	74.216	15.405	56.468	11.532		20.937	31.468	77.532	31.189	22.468	34.595		6.532	32.405	48	20.468	5.468	16		13.658	14.063	26.937	18.1262	35.189	16.468		12.405	19.405	131.405	10.405	36.748	23.874
81.388	43.299	79.299	18	61.224	11.85		21.388	31	77.701	31.537	28.776	34.15		4	31.85	51.463	18.85	8.388	13.388		15.612	13.85	20.925	19.0748	31.537	17.612		15.075	15.075	115	8.463	44.551	21.925
93.976	55.087	79.173	20.197	60.37	16.543		21.827	31.827	84.543	34.173	31.543	37.543		5	30.087	48.346	16.37	9.087	15.457		13.716	11.63	16.716	17.7164	33.173	18.173		16.37	13	90.173	9.37	38.197	23.63
94.942	58.197	79.549	25.705	68.197	16.902		23.451	28.353	77.902	37.902	43.705	36.393		6.353	27.098	49.434	13	8.451	20.353		12	11.254	16.647	17.5491	26.197	16		15	14.549	77.312	10.647	39.803	21.803
106.1	45.22	87	29.67	73.22	13.22		21.335	29.78	78.775	41.22	46.56	36.775		6.11	26.335	39.775	15.22	9.665	19.445		14.22	13.555	15.445	15	25.78	20.665		13	12.11	76.445	11.11	39.225	23
101.852	33.804	97.365	34.513	73.804	10.683		20.683	36	81.756	33	49.587	47.974		5.878	30.804	39.413	14.513	7.244	18		13.878	14.196	12.317	15.1956	31.878	29.683		10.561	12.122	70.756	9.878	43.244	20.317
89.902	28.4	101.133	49.199	77.133	7.433		23	33.834	82.567	39.801	45.632	53.801		6.3	31.133	37.967	17.3	7.3	19.3		13.133	13.567	11.133	18.1335	30.6	41.267		10.433	13.567	73.3	8.867	43.967	22.433
70.436	42.734	115.436	51.693	81.855	9		25	37.855	83.145	46.436	47.419	55.299		6	34	32.871	23.855	8	15.573		18.145	15.282	9.427	13.8631	35.29	41.154		12.427	10	65.71	7.427	48	22.573
52.735	43.942	123.363	50.744	73.843	7.843		25	41.52	74.049	49.256	42.686	56.256		7	35.951	31.471	25	6.422	15.422		17.578	19.314	7.735	10.6861	38.422	37.157		15	7.578	56.628	8.157	46.892	22.422
48.584	42.428	115.675	53.65	67.337	9.169		27.584	37.247	74.169	49.922	45.663	51.675		7.416	36.65	31	31.922	6.416	14.247		17.584	21.169	10.416	8.4156	40.247	32.831		13	8.584	54.675	7.416	44.494	26.169
45.18	47.444	112.083	54.098	58.049	8.82		27.82	34	67.459	45.951	43	45.361		5.59	32	33.771	33.59	5	13.41		18	18.82	12.59	7	47.722	32.41		11.771	11.951	52.312	7	47	29.361
43.365	51.98	116.961	63.674	53	8.404		22.404	32.212	68	40.404	40.251	41.961		5.596	31.596	35.616	35.808	4.404	15		17.616	19.404	13.404	7.5961	44.788	27.596		7.596	13.788	45.577	7.596	43.98	30.788
44.02	55.408	141.253	69.175	48.806	8.806		22.602	35.204	67.408	38.01	36.786	48.184		5	26.99	37.796	34.388	5	12.398		15.398	19	19.796	8.398	47.816	29.796		7.398	15.592	44.602	9.796	41.398	37.816
35.039	62.431	160.549	83.961	46.137	6.608		16.569	35.177	70.255	48.863	36.216	59.431		5.608	24.353	37.823	31.137	6	13.177		12	21.431	20.216	8.7844	46.392	25.177		9.961	20	53.392	13	38.177	34.608
36.068	67.227	142.296	102.726	45.137	5		16.455	39.386	66	50.523	28.318	57.545		4.386	30	42.068	32.704	7	12.159		11.841	21	23.545	8.3863	47.09	24.159		12.773	17.545	65.91	16.068	36.841	35.841
37.956	68	125.196	118.75	44.283	7.239		16.141	36.38	76.283	58.956	26.38	56.522		6.62	30.62	51.337	35.522	9.141	9.902		12.38	19.239	20.902	9.1413	48.38	22.663		19.141	16.141	69.337	15.38	33.38	35.196
35.127	68.127	94.251	125.117	42.625	7.498		17	36.251	96.498	72.131	28	53.247		9.498	32.502	56.876	34.997	12	9		12	21	21	7.8763	48.749	22.251		18.498	16.375	91.131	15	31.749	34.375
31.525	59.894	84.318	110.218	39.844	8.631		18.631	36.263	95.894	71.101	26.737	46		9.737	34.682	56.106	38	12.737	12		11.894	18.369	21.737	8.2626	50	21		17.737	16.475	104.257	15	38.581	40.894
30.549	45.177	84.443	78.885	45.911	9		18.274	35.637	90.274	65.557	22.363	53.266		12.363	42.469	54.363	33.726	17	12.274		12.451	15.637	22.726	11.6372	55.089	25.911		14.54	13.637	104.566	13.637	31.54	43.266
42.359	40.215	84.142	65.853	48.144	7.643		26.714	37.643	83.785	59.858	19.071	46.355		11.357	41.359	48.142	36.213	22.856	13.215		11.357	15.357	23.785	8.2861	62.073	20.929		12.071	13.142	96.433	13.286	33.286	41.785
50.733	37.16	85.191	51.298	51.596	5.947		25.947	43.191	74.756	58.244	17.053	48.267		9.756	45.787	47.893	34.702	27.053	14.702		9.756	15.298	25.053	10.0533	72.298	21.542		9.702	12.351	88.222	12.053	32.244	44.702
55.476	37.345	88.798	47.345	43.548	4.655		24.345	41.31	73.655	54.655	24.31	36.417		11.381	40.202	44.071	32.417	29.036	15		11.345	16	24.071	11.2738	68.417	24.964		9.69	13	76.024	12.345	35.893	43.798
53.891	38.357	95.787	48.072	43.303	4.661		18.679	44.624	75.751	58.715	23.036	29.357		11.018	31.964	45.661	28.679	33.376	14.339		10.697	20	24.357	8.6606	68.321	26.606		8.018	15	51.946	15.018	45.624	40.412
46.996	43.667	117.668	63.665	43.667	7.667		17.667	43	82.001	69.001	25.667	30.667		13.333	28	39.668	23.667	45.667	13.333		12.333	22	26	8.667	69.999	28.666		9.667	14.334	43.666	11.333	53.331	36.333
33.707	46.983	112.949	65.051	44.034	7.017		18.328	47.328	81	71	22.966	30.328		14.672	27.034	49.983	24.655	53.034	12		13.672	24.362	26.689	9.6724	70.413	22.328		8.655	12	37.379	9.655	53.413	30.638
30.391	46.644	88.366	71.678	37	5.356		25.965	52	85.609	77.035	23.287	33.965		17	27.965	50.218	24.931	63.965	12.965		13.035	22	26.965	11.3565	56.139	23.678		9	13.322	42.391	9.322	46.782	27.644
31.368	51.157	77.475	75.578	33	5		39	55.736	94.682	93.789	20.843	38.736		14.736	29.736	56.422	29.895	76	14		11.632	21.264	27.316	9.9477	46.948	23.632		11.684	14.264	50.684	8.368	41.105	23
44.83	52.69	61.48	75.69	29.07	4.69		59.07	51.07	99.59	115.35	21.17	44.69		19	32.45	57.48	36.55	87.24	14.62		11.31	15.24	25.76	11.38	45.14	22.69		10.69	9.55	52.69	10	42.48	21
47.871	48.392	67.304	75.479	30.696	4.696		64.309	43.217	98.35	154.221	17.825	46.129		22.392	32.479	52.737	42.392	102.433	22.696		11.912	16.521	21.608	11.6958	45.871	19.392		12.783	12.088	46.304	8.392	46.392	21.912
47.21	47.105	70.403	64	25.403	3		57.929	44.105	96.017	187.017	19.403	59.912		23.509	29.403	48.895	39.281	118.193	24.807		9.597	16.298	20.702	12.7017	50	18.807		15.614	13.298	51.298	8.298	46.807	25.597
47.076	45.292	73.83	56.292	30.83	5.123		41.245	47.123	105.538	195.245	19	64.462		25.415	32.661	38.877	35.755	135.047	28.83		11.415	21.585	21.415	14.7076	46.245	16.83		13.953	15.585	59.292	7.708	48.585	23
36.725	41.14	81.708	57	29.281	6.14		30.854	50.146	95	190.433	16.146	67.146		26.281	30.708	46.427	29.86	142.848	20.854		13.427	17.86	17.573	13	39.86	16.854		14.573	20.146	73.556	8.713	45.427	29.134
41.158	41.281	72.842	67.281	28	5.719		26.877	61.755	87.403	188.316	17.719	69.281		24.842	26.158	49.755	27.281	167.597	21.755		9.561	18.123	19	12.7193	36.684	13.158		16	22.368	92.386	9.561	45.719	17.719
37.275	47	68.496	76	24	6.45		23.725	61.199	85.351	183.878	19.374	74.45		29.45	31.351	50.252	24.725	190.252	19.351		10.55	15.924	20.626	15.1756	39.824	16.252		14.55	24.649	109.153	8.55	41.901	13.824
36.076	39.848	72.152	90.159	24.462	5.731		26.152	64.538	82.966	181.89	21.689	73.538		29.655	31.311	42.462	23.731	198.697	13.807		12	17.538	17.924	16.4621	42.462	19.042		12.462	22.076	123.469	10.462	38.117	14.345
36.842	42.895	56.472	102.263	28.422	5.474		27.578	69.158	75.685	171.001	22.157	85.791		32.263	29.158	35.474	27.211	211.686	11.737		10.474	16.263	17.211	12.4738	48.263	16.948		8.737	23.263	107.686	12.211	32	14.789
39.087	41.714	53.772	105.772	27.714	3.743		31.858	66.714	87.257	151.055	22.8	95.428		28.486	28.971	32.514	24.228	220.599	11.257		11.228	16.743	15	14	53.457	17.714		8.743	18.257	90.399	12.228	32	18
36.262	36.492	58.995	90.759	27.492	4.497		33.016	69.492	83.235	111.481	18.754	91.759		25.754	36.246	23.251	23.503	195.722	9.749		15.743	18.251	11	16	62.508	20.492		10.749	15.503	73.984	15.246	31.497	18.251
44.982	41.527	50.773	84.264	23.736	5.509		31.455	67	82.264	101.264	18.491	94.227		22.509	46.791	28.264	25.264	169.372	9		12.509	17.245	14.773	18	56.964	23.282		14	15.018	69.581	14.509	31.755	23.264
53.677	36.479	48.958	79.521	27.719	6.802		30.323	75.958	75.76	114.447	17.719	90.958		24	59.521	28.719	24	127.604	9.76		12.521	16.479	14.521	15.7188	55.76	20		18.083	18.323	58.125	13.521	38.844	22.521
48.402	41.831	51.766	72.429	24.467	4.766		24.402	80.766	77.533	126.624	12.766	76.337		23	69.364	39.234	19.935	89.299	10.065		8.533	16.935	14.065	16	60	18.533		18.195	18.065	56.429	12.766	36.831	20.299
47.456	43.316	55.772	63.633	22.456	3.772		23.316	95	71	119.126	15.089	87.595		21.684	74.772	41.316	20.684	68.684	10.228		9.772	16.772	16.228	12.7721	63.684	16.544		16.089	21.316	64.316	7.228	40.228	25.089
42.778	38.444	59.776	57.114	22.778	4.556		18.666	92.554	64	94.224	13.112	86.334		20.888	71.114	43.556	28.334	58.78	9		10.556	16	16.556	11.888	63.442	12.778		14.556	20.556	88.226	6.778	41.998	24.11
36.081	46.648	57.648	65.352	25.784	4.216		26.135	100.216	68.568	82.135	11.352	84.161		24.919	57.703	50.648	34.216	54.135	10.568		9.784	15.648	18	15	62.487	10.648		19.271	13.784	110.677	6.216	46.297	23.865
36.421	47.051	49.841	74.738	28.579	4.21		24.318	100.892	64.579	65.579	10.79	70.631		25.631	52.369	46.159	39.738	48.21	9.841		8	15.579	18	19.9487	52.318	12.579		23.318	9.421	123.584	7.579	48	26.421
31.796	49.431	55.365	98.387	23.796	5		26.16	106.204	65.182	69	11.796	65.248		31.387	44.226	39.613	43.956	42.409	7.409		8	13.818	17	20	45.752	18.387		25.182	8.796	117.204	12.387	47.796	27
27.61	62.184	49.199	108.985	28.412	6		20.206	102.382	60.184	67.596	12	57.206		35.603	47.397	31.801	40.412	45.993	10.596		7.397	14.801	16.206	20.8015	31.603	19.404		25.412	9.206	111.61	10.199	48.809	23.199
24.807	66.734	45.349	108.963	31.615	3.193		15.615	105.963	67.385	73.229	16.615	52.807		40.266	41.037	33.771	41.193	59.541	17.422		9.615	14.807	18	15.422	27.422	19.807		20.615	7.193	100.963	11.229	41.541	22.385
25.374	75.374	43.747	103.868	30.813	5		16.626	109	63.308	72.44	17.626	38.934		43.626	36.066	31	46.308	74.989	15		9.187	17.626	17.374	13.7472	20.626	23		16.253	7.187	84.187	9	45.626	26.187
27.914	73.161	45.543	108.704	28.638	4.638		13.095	117.457	72.543	55.447	17.819	37.181		55.819	30.181	31.543	46.809	72.8	13.181		11	19	18.638	12.3619	21.457	22.733		13.914	6.819	61.724	12	46.362	29.095
25	88.35	41.05	113.026	23.875	5		11.825	122.825	69.7	48.225	15.05	31		73.95	35.175	35.3	43.525	64.851	10.525		13.175	20.125	18.65	11.3501	15.35	21.475		14.525	8.825	51.249	9.825	39.875	25.95
24.169	91.861	40.354	93.23	28	6		15	117.692	70.816	34.354	18.831	30.523		100.124	45.492	39.985	30.338	52.523	10.831		12	22.154	15.492	14	14.831	21.477		15.508	8.338	53.154	9.831	43.508	23.831
21.163	90.613	39.98	85.43	25.327	5.163		14.817	130.837	66.02	35.327	19.51	25.633		102.367	49.49	45.877	28.143	45.673	7.327		13.163	17.327	17	14.1633	15.327	18.02		17.163	8.49	57.57	6.49	43.837	17.347
22.685	101.26	39	75.472	25.315	4.157		19.685	129.213	58.472	33.945	17	28.102		105.843	59.843	40.63	26.787	40.63	12.213		11.157	18.685	17	11.3149	14.685	15		14.843	9.157	64.008	9.843	54.055	17.37
28.09	95.213	39.455	71.242	27.303	3.455		18.364	123.516	61.484	40.303	21.545	30.545		97.545	65.394	56.303	22.061	43.787	14.242		11.455	17.152	15.91	13.1516	17.09	19.545		11	10	65.726	8.455	53.242	16.697
33.271	102.749	46.834	72.397	26.437	4.146		21.854	122.437	63.146	44.563	23	29.437		87.834	54.583	64.186	25.166	37.854	15		13.583	15	19.583	12.5829	14.146	22.417		9.146	10.709	76.96	11.437	58.106	14.854
55.042	99.86	38.259	83.762	29.42	4.14		21	124.14	62.86	52.161	28.58	29.86		78.483	50.301	73.979	29.28	36.42	20.58		16.441	16.42	18.86	10.8601	17	22.58		12.441	12.58	70.902	9.42	45.72	16.14
59.464	98.072	38.134	93.124	33.866	6		18.732	125.866	60.536	44.402	30.464	31.134		73.32	44.866	71.938	32.536	43.598	15.268		14.268	16.598	19.598	11.134	18.464	28		11.732	12	71.598	10	43.464	22.67
68.463	101.281	40.359	77.975	40.616	4.128		13.512	118.256	58.769	49.719	27.512	31.256		60.872	51.256	66.794	37.872	43.359	14		17.103	16.872	24.872	12	16.641	27.769		8.384	13.384	72.359	11.488	48.206	22.025
57.122	90.567	36.756	62.122	37.389	4.122		13	110.511	59.733	45.756	28.511	33.367		58.878	59.244	69.611	39.611	44.633	11.511		13	12.878	25.756	12.6333	14.367	27.611		8.244	12.122	72.778	17.144	45	23.978
52.418	97.793	36.466	59.418	35.164	5.884		18.116	105.815	68.953	46.349	21.233	32.931		58.767	64.651	74.815	43.349	57.487	9.884		13	17.767	28.349	14	15	22.164		10	9.233	75	15.116	52.254	17.931
47.111	91.652	37.337	52.668	41.105	5		20.442	115.663	56.884	44.774	17.221	42.442		47.553	67.005	88.226	39.553	64.121	9.111		14.889	16.779	27.111	16.3315	16	20.221		8.111	6.111	85.668	12.663	41.116	16.889
36.733	94.779	37.314	54.477	43.209	5.209		20.419	118.535	64.267	50	17.105	41		46.314	55.419	81.837	32.256	65.163	8.895		13	18.791	30	15.7907	11.105	16.209		7.419	7.314	77.419	14.791	38.581	11.314
31.494	88.469	35.605	55.802	44	5.802		18.296	103.407	64.296	54.296	14.296	40.296		43.099	41.395	84.802	30.198	53.704	7.296		16.901	23.802	31.296	12.1976	11.802	20.704		12.198	7.901	66.79	15	32.901	13.802
31.557	82.858	29.093	61.907	36.907	6.907		18.907	98.208	72.394	64.257	17	44.628		43.814	39.279	88.071	26.721	41.022	7.372		20.721	23.093	33.186	11.8142	12.093	20.628		16.186	7	52.535	14.186	46.978	13.372
31.696	78.002	27.348	69.217	35.391	7.913		22.826	95.304	77	75.694	17.174	43		57.348	34.261	80.087	26.826	29	12.913		23	21.522	32.435	8.7389	15.087	28.13		21.913	10.174	34.913	15.739	44.956	15.913
39.406	63.867	31.244	61.864	26.406	8.919		15.406	91.432	78.325	70.945	15.325	49.487		70.893	40.351	60.487	27.513	26.756	12.406		31.756	23.244	32.756	7.4059	16.244	28.269		29.756	13.675	34.406	16.919	49.838	16.675
39.527	56.431	28.226	57.322	23.151	9		17	83.527	77.548	72.645	21.151	49.452		80.904	30.075	60.623	17.452	29.849	16.301		36.473	25.774	41.623	11	17.828	26.623		44.322	14	25.226	18.398	58.021	16.623
37.417	46.111	28.514	58.097	25.931	6.278		15.069	83	76.653	59.931	25.208	57.931		75.042	29.792	57.514	21.139	28.792	13.208		31.861	19.069	36.764	11.0694	21.625	22.139		41.583	15.139	23.792	21.722	63.236	16.278
38.318	38.572	22.064	56.555	23.873	5.936		18	91.555	68.318	49.064	41.746	68.619		64	26	51	25.746	28.445	11.254		39.364	18.254	36.572	10.1271	24.509	19.191		32.364	17.936	18.064	27.364	46.746	16.127
35.942	29.808	24.885	53.885	27.711	5.115		16.885	76.115	65.173	34.289	52.711	70		44.635	29.654	52.596	21.173	28.058	10.115		49.942	15.885	40.538	11.7692	21.115	20.827		25.711	24.885	23.596	29.538	48.596	18.115
33.207	24.622	27.104	54.741	21.896	7		16.896	76.104	64.311	26.311	54.378	69.793		38.829	29.156	50.741	23.052	22.948	12.896		51.793	16.948	33.948	9	19	21.637		25.689	17.311	22.948	31.378	35	21.156
34.138	20.322	23.954	57.046	19	9		15	65.138	59.23	16.322	44.908	71.816		35.827	33.092	45.046	27.862	22.23	11.908		49.908	17.908	31.046	10	21.632	17.046		18.954	15.954	23.862	34.678	29.046	19.184
30.2	16.281	27.16	60.96	22.92	12.8		17.759	67.92	68	14.12	38.599	73.241		37.281	37.04	44.04	25.12	23.16	8.04		41.04	21.8	29.8	11.9198	13.16	22.96		22	11.08	19.16	48.439	30.88	23.04
33.205	15.103	29.863	76.137	21	14.897		14.966	65.897	71.034	10.137	30.932	78.897		37.205	37.171	42.274	27.24	26	11.068		31.068	22.897	31.932	13.9658	12.137	26.795		18.897	11.966	18	52.315	36.863	30.863
37.113	16.113	28.915	88.773	21.057	20.028		20.028	61	76.028	9.057	23.057	70.773		40	50.057	40.085	30.057	24.057	10.972		27.142	23.943	29.057	15.9433	12.113	23.972		16.887	11.057	18.028	47.461	35	30.972
52.775	17.045	25.91	83.73	24.888	27.978		22.865	61.978	85.843	9	20.022	75.955		48.775	47.18	46.067	34.045	21.022	10.022		27.045	20.09	26.067	19.955	14.045	22		11.978	12.045	22.045	38.663	34.09	35.798
47.8	14.1	26.983	80.05	26.95	32.817		18.033	60	73.067	11.95	20.933	66.95		57.817	53.05	43.05	39.967	19.917	12		24.05	19.017	26.033	25	17.017	24.017		9.05	11.116	24	33.867	38.133	30.917
37.86	19.011	24.043	78.086	30.925	29.946		20.011	68.011	79.871	10	20.925	75.882		79.828	56.086	47.032	38.925	15.011	13.989		21.075	23.043	29.989	23.0108	22.989	23.043		11.032	12.075	23.043	34.86	41.022	31.032
25.995	19.01	30.976	98	32.985	25.985		17.02	74.02	68.005	9	22.98	82.932		90.932	58.103	56.976	34.02	17	14.005		20.995	23	26.015	23	22.995	21.985		16.976	11.015	25.99	44.941	38.01	38.966
28	19.996	29.004	103.009	37.027	26.002		14.004	81.005	66.001	9.999	29.999	83.009		75.991	56.004	47.011	28.004	14	13		15.001	19.003	25.001	26.9932	24.004	17.998		15.997	10	25	69.011	34.003	36.994
28.014	20.945	33.007	97.938	42.116	26		14.021	83.007	65.062	9.993	41.966	88.986		65.918	60.986	42.068	33.945	15.986	11.014		17.993	19.986	23.007	25.9795	25	17		13	10.993	29.021	89.103	32.027	32.979
26.051	21.949	28.114	77.987	43.216	22.038		15.962	69.064	78.975	8.038	43.025	84		51.038	58.962	45.051	29.975	14.013	9.013		19.949	24.013	22.025	22.0254	25.924	15.064		13.987	12.975	28.038	118.114	30.089	36
23.093	20.907	25.111	60.907	41.074	17.019		15.963	64.297	69.167	7.019	48.907	84.981		47.963	50.037	42.019	31.926	14.981	10.981		14.019	21.037	24.019	26.9257	28.758	18.981		9.037	16.963	35.944	126.019	35.944	27.889
23.976	25.902	24.049	58.951	33.171	11.951		15.976	66.147	70.196	8	53.853	80		40.073	54.122	41.049	36.024	16.024	10		15.878	22.098	27.951	25.9511	19.927	19		10.951	19.829	44.269	121.122	29.049	26.902
22.97	25.757	24.091	57.788	34.091	10.97		18.121	63.546	64.182	7.97	54.727	76.97		33.273	50.121	43.091	53.848	14.061	10.03		16.848	24.061	27.061	26	20.03	17.091		10.121	21.727	62.273	102.939	38.636	25.03
24.819	28.819	20.109	70.602	34.891	9		23.109	62.289	65.326	7	49.783	74.855		40.928	54.747	42.072	49.072	16	10		16	24.855	29.891	26.1086	19.181	21		13.109	17.036	74.109	104.928	35.036	24
22.126	30.622	22.042	63.706	30.042	6		25	59.21	60.21	5.958	41.294	70.916		39.874	46.832	37.463	45.336	13.832	13		17.21	26.916	33	20.8318	23.958	22		14.958	19.79	79.505	106.042	40.874	15.958
34.952	30.712	23.192	57.665	28.24	6.952		25.808	49.288	55.144	7.952	43.527	70.808		43.617	49.76	41.048	39.24	11.144	10.096		22.952	23.144	30.096	17.0479	31	23.288		14.144	16.144	103.617	113.521	44.952	18.048
43.57	31.677	28.161	47.377	28.323	10		16.892	47.892	48.161	8.839	56.43	64.484		51.677	45.839	45.484	40.731	14	10.215		24.731	29.269	36.516	14.1076	27.946	27.161		14.161	16	103.699	96.645	45.108	17
44.239	40.403	29	35.119	34.418	9.821		16.702	49.94	45.06	10.821	66.821	68.06		60.284	55.702	58.239	33.418	13.821	9.881		22.582	32.642	35.642	19.6421	28.179	32.94		15.94	14	118.821	89.835	51.463	20.821
58.607	37.41	25.197	27.59	49.41	8.934		14	48.131	44.197	9.869	76	62.803		58.803	49.328	61.917	31.524	9.066	10.066		20.803	36.738	35.148	14.8689	23.328	36.066		17.934	15.131	102.197	89.835	57.738	21
47.214	44.215	28.143	32.143	61.929	11.714		10.214	45.214	40.143	8.714	76.929	59.714		62.215	60.572	68.785	33.643	12.643	11.929		19.857	37.643	31.857	13.0714	21.357	38.357		20	15.143	94	104.642	68.143	24
47.004	46.382	25.768	26.155	71.073	11.845		10	49.923	45.768	6.923	76.309	59.077		69.227	56.923	79.695	31.923	13.077	8.309		26.305	44.768	41.996	12.0773	20.845	32.309		19.845	17	84.305	116.472	60.536	24.845
38.665	53.252	30.751	28	69.587	9.333		12	50	53.083	5.834	71	56.249		91.002	61.665	68.582	32.751	17.584	12.166		29.002	50.501	39.501	13	17.834	25.249		18	18.917	64.086	127.411	45.917	20.834
45.356	52.733	27.623	26.178	59.021	10.356		11.822	50.911	53.089	6	67	58.623		109.733	60.089	65.801	33.911	21.822	7.356		28.555	53.021	37.911	14.356	20.911	18.712		16.822	19.267	52.356	133.738	40	16.911
54.621	48.664	29.905	21.095	39.474	10.905		15.431	53.095	52.905	5	65.862	64.095		114.905	50.569	64.474	44.905	21.621	7.19		27.526	54.956	42.862	14.4743	18.81	17		14	20.285	50.095	168.182	37.19	17.19
52.302	57.993	29	20.899	41.597	9		17.597	49.101	55.201	5.101	62.791	68.597		120.885	50	58.396	47.791	16.101	7.504		24.698	53.496	46.093	14	23.101	18.101		16.899	16.806	40.511	192.403	39.799	15.799
56.574	54.533	25.893	20.893	41.893	8.746		17.893	50.107	63.254	5.893	52.787	64.254		114.589	48.68	51.066	52.975	16.787	11.213		22.68	57.893	45.893	17.8934	25.32	16.32		13.893	11.64	45.32	210.959	44.893	17.107
51.325	55.562	27.112	21.888	39.213	8.337		20.438	52.425	61.663	4.888	33.775	59.988		102.626	50.1	56.325	53.213	13.562	10.888		18.562	63.988	39.675	14.7873	28.775	16.112		13	13.112	46.562	234.751	42.325	15.225
46.592	55.355	27.71	21.763	34.538	9.473		20.172	50.172	69.882	2.237	22.882	57		88.225	43.763	47.592	50.882	21.882	10.237		22.763	62.763	37	20	31.828	17.645		13.355	9.237	47	217.556	31	17.237
41.248	47.366	32.752	20.373	35.242	11.373		22.503	44.876	66.373	4.752	16.876	55.621		84.634	41.876	46.869	50.006	22.124	11.752		23.627	63.51	31.876	21.4968	44.255	16.752		13.876	8.373	46	171.287	33	16.745
39.171	51.301	32.78	25	31.78	14.13		21.87	44.87	73.61	5.13	13.52	58		79.829	41.65	56.61	52.569	27.74	10.39		19.65	59.61	31.13	23	42.911	20.74		11	9.87	39.78	111.968	36.61	17.13
44.408	43.903	32.32	27.952	28.728	15.728		24.864	50.728	75.408	5.272	8.864	55.728		92.961	39.544	49.272	55.505	20.952	6.952		26.912	52.456	25.408	21.2719	46.136	22.32		8.952	12.136	39.68	72.369	44.961	16.408
38.567	43.56	28.709	31.425	28.575	14.284		34.866	48.575	76.142	4.425	7.284	51.858		103.597	44.858	44.284	55.575	15.425	7.284		24.291	52.291	24	22	46.284	18.291		10.858	11	39.418	49.425	41.567	17.716
35.738	38.329	31.262	29.705	26.738	16.557		48.08	47	73.738	5.295	7	57.852		117.671	47.443	45.262	49.409	13	11.443		25.557	45.705	24.443	19.8523	35.705	21.148		10.705	10.443	38.034	52.034	45.443	15.148
28.303	43.382	26.307	22.461	24.307	15.846		72.004	52.079	61.303	5	5.461	52.386		161.618	47.075	46.614	44.539	10.461	12.614		17.693	44.693	24	17.4606	24.846	23.693		9.307	11.307	33	48.075	41.154	12.461
30.275	38.956	29.797	23.681	18.956	10		109.449	56.203	54.638	5	6.478	48.478		185.449	51.319	54.884	43.522	10.638	10.841		22.044	43.044	27	20.6812	19	21.841		10.841	12	37.159	45.232	38.797	14.478
30.157	32.818	28.322	28.843	24.992	11.339		141.207	51.504	51.661	5.835	6.835	51		176.008	48.157	60.496	44.174	13	11.504		22.339	38.835	25.339	21.6694	20.339	21		9.331	11.331	41.174	49.967	45.669	13.165
25.513	28.856	30.513	24.513	26.027	8.829		146.262	59.315	56.513	5.171	7.342	52		169.513	51.829	62.685	45.685	11.658	10.487		20.315	36.487	28.829	20.3154	18.829	23.198		10	15	45.802	45.252	43.513	14.171
22.416	29.885	31.531	31.761	26.124	8.823		114.593	57.646	56.292	5	9.531	52.177		169.115	50.354	66.938	50.115	14.177	10		18	33.354	29.823	18.177	24.292	29.947		11.823	13.708	40.177	51.717	41.885	11.239
28.817	31.366	31.549	29.451	25.829	9.634		89.451	62.183	51.634	4.549	9.366	50.72		176.268	51.268	60.549	50.463	12.463	8.549		20.634	30.183	32.914	20.5487	23.549	33.56		13.817	16	48.817	53.841	41.086	21.366
38.867	31	31.566	27	21.944	11.245		63.378	72.49	44.51	5.811	12.378	45.378		198.321	50.245	63	57.51	17.321	12.189		21.189	31.189	34.811	22	23.566	28.831		11.566	18	51.679	50.153	42.378	15.755
41.027	27.805	29.222	29.195	21.389	16.027		54.389	85.665	47	5.389	12.168	47.638		225.53	49.611	59.141	63.946	14.389	9		20.362	29.805	31.222	25.9731	21.195	23.973		15.389	17.584	49.195	47.698	46.805	20.195
45.8	29.604	25.401	34.399	15.002	19.396		46.401	98.391	44.2	6.2	13.002	45.601		254.8	52.8	48.203	69.802	11.601	7.601		20.002	27.601	27	28.2029	26.2	21.002		14	18.8	60.2	51.807	57.804	23.401
43.032	30	25.175	32.206	14.238	17.794		46.762	119.46	39.032	5.413	16.381	44.619		255	54.032	45.587	63.508	9.825	7		21	30.206	28.587	30.6191	24.825	21.619		15.381	18.825	72.381	56.032	67.683	21.651
51.061	28.486	27.576	28.122	20	20.363		45	133.788	36.486	6.576	12.212	47.727		255	64.939	35.637	68.424	13.576	8.576		25.939	36.302	30.514	37.5467	23.486	26.637		12.849	15.849	80.424	62.576	68.637	26.363
56.309	33.782	25.346	20.218	18.128	15.654		46.963	138.09	44.872	7.564	14.436	42.218		255	59.564	35.436	66.819	13.218	7.218		23.782	33.654	26.872	31.8352	24.745	20.745		13.218	15.564	82.218	62.91	57.745	28.654
55.552	34.672	26.328	18.672	18.552	15.344		46.911	138.271	43.12	9.104	17	43		255	56.432	32.896	72.984	11.776	8		24.104	33	29.88	31.5677	27.448	26.432		9.224	24.208	82.776	55.193	57.448	31.328
56.46	32.609	21.689	21.149	20	14.919		44.919	139.919	43.379	8.77	20.77	42.54		255	46.46	41.311	86.012	13	11.46		23.23	31.149	26.46	30.379	40.758	20.77		12.23	27.081	69	49.553	49	45.161
46.471	33.121	22.707	22.943	19.529	11		46.707	116.014	43.471	9.529	20.529	40.178		255	45.822	51.178	92.172	13.471	14.471		20.529	29.886	29.529	34	42.657	20.822		13.764	35.057	62.471	31.471	56.822	54.471
35	34.416	23	23.725	16.449	11.758		49.517	109.416	46.517	5.483	19.242	44.208		255	45.483	69.826	98.551	13.275	16.275		19.517	31	29.792	27.2416	41.14	26.758		14	33.449	52.483	29.758	66	75.551
33.753	30.485	23.505	30.505	14.258	13.505		49.206	91.732	48.495	4.753	16.753	45		253.021	43.99	86.546	105.526	13.505	18.753		18.742	29.495	28.495	28.7423	32.237	48.021		13.247	33.99	39.495	26.505	70.505	90.783
36.987	31.507	22.253	39.24	12.507	15.267		50.013	67.52	44.987	5	14.493	47.28		243.467	40.507	86.214	111.227	10.507	18.987		18.24	31.733	30.733	28	28.493	69.026		16.253	29.8	39.267	19.507	68.293	91.733
42.186	33.518	24	49.814	13	24.482		43.851	57.333	47.555	6	16	43.851		221.594	46.296	87.817	95.814	14.445	19.259		15.778	25.222	28	26	25.037	93.186		10.518	20.333	39.445	17.555	74.369	75.222
34.47	33.325	22.47	49.47	10.47	26.735		49.59	59.265	48.205	7.735	15	44		204.759	49.265	76.675	88.06	11.94	14		16.06	25.47	29.47	29.2049	23.53	89.12		9.205	15	45.675	17.735	78.65	74.82
31.916	40.084	22.813	44.375	11.187	26.084		47.625	61.458	41.709	7	15.271	38.916		184.375	49.542	67.02	89.084	13.187	11.271		15.645	27.916	32.375	25.0836	28.187	75.709		8.729	16.187	43	15.542	74.793	82.666
25	43.661	24.17	38.17	15.554	20.491		48.428	53.937	50.893	6	11.723	41		170.018	48.83	63	89.491	14.17	11.277		12.554	28.723	28.723	32.0626	29.616	56.705		10	17	47.616	17.83	64.937	81.679
26.565	38.283	24.565	25.869	17	14.435		38.978	49.152	35.978	7.717	13.283	35.848		138.435	50.717	67.304	93.24	18.283	14.587		12.869	30.435	30	34.1736	28.869	50.413		9.565	16	44.587	18.435	62	88.782
23	32.711	22.711	23.711	21.134	12		36.154	51.711	42.134	7.134	9.866	35.866		119.557	45.577	76.692	106.616	17.711	14.423		12.846	35.249	30.423	34.1345	26.711	41.885		10.577	16.846	46.711	15	56.711	90.115
21.883	29	21.589	17.294	20.589	13.411		32.472	53.822	38.883	5.411	12.706	40.238		102.883	40.766	89.528	106.649	12	12.411		13	37.467	28.706	28.1775	21.178	31.822		9.883	14.822	40.178	17.706	57.589	89
24.901	31.4	19	18.4	23.4	18.099		33.303	54.099	31.7	5	10.901	45.303		87.099	42.901	104.702	108.199	13	7.6		12.7	30.7	28.3	30.6998	20.201	32.099		11.799	15.901	36.901	18.901	53.499	102.099
28.531	30.776	18.612	20.918	20.306	13.694		28.143	55.857	35.224	6.306	13.531	57.979		63.531	44.306	97.776	103.245	17.082	8.306		14.612	31.612	30.082	29.6939	22.694	29.388		10	19.776	38.857	15	55.531	113.734
31.624	30.192	21.376	21.688	18.688	14.752		29.12	53.752	38.688	4.688	12.56	58.248		52	42.568	87.624	94.008	23.128	6.624		15.248	25.872	25.752	31.0641	26.872	28.376		12.064	28.192	45.44	18.064	62.312	131.176
31.636	31.411	24.364	29.364	16	7.682		26.496	56.364	43.271	5.318	12.636	53.225		41.589	47.364	69.543	74.768	29	7.682		15.682	23.318	27.636	29.7751	23.225	22.636		11.907	40.961	53.822	18	68.364	147.946
29.942	27.619	21.619	29.676	14.942	5		27.295	56.353	39.647	5.353	12.381	43.647		33.971	50.324	58.942	79.381	41.087	7.676		18	20.676	30.705	27	24.619	21.266		11.266	42.41	65.497	18.942	60.619	159.093
24.648	25.978	25.682	28	18.341	6.33		33.307	58.341	36.978	5.67	13.67	48.33		29.989	52.352	58.318	75.682	38.034	8.67		13	20.989	31.341	24.6704	19.648	21.67		13.33	53.738	57.704	18.648	59.67	140.625
26.006	26.342	22.342	30	18.677	6.006		46.684	62.329	31.019	5.335	16.987	51.335		26.677	62.671	61.013	85.316	34.316	9.335		13	19.665	35.677	21.6709	19.006	19.342		13.342	56.962	49.019	18.006	57.665	119.038
24.317	29.341	19.365	26.659	21.731	8.683		65.802	60.928	28.365	4.683	17.365	47.048		25.707	70.293	68.659	100.928	25.317	9.683		18.317	18	33.341	19.976	21.659	17.659		16.341	49.928	46.952	18.341	63.269	105.365
23.347	20.778	21.042	29.958	23.389	12.736		86.638	54.694	23.347	4.694	14.347	46.694		21.042	67.43	74.389	108.181	25.57	9.389		24.958	21.347	32	19.3472	23.611	15.347		12.653	45.653	44.389	15	60.347	124.653
20.647	23.941	21.353	21.706	28.824	16		103.884	49.353	22.294	5.647	13.647	45.706		17.706	61.706	75.531	115.822	22.176	12.059		26	18.353	36.059	16.7061	23.118	14.353		10.294	46.647	45.531	13.294	62.471	130.706
15.718	23.564	21.359	22.923	24.359	12.564		99.461	44.846	19.359	5.359	9.641	38.923		15.359	58.846	78.077	106.334	17.564	10.641		23.154	18.282	39.641	17.6411	25.077	16.359		12	49.436	56.666	12.564	64.718	134.743
15.635	22.365	22	20.176	17.635	9.635		85.013	45.446	21.459	6.635	9	45.176		18.906	61.365	73.459	90.742	13.635	12.365		19.73	19.365	41.365	18	25.73	17.27		9	49.541	64.189	10	67.082	115.39
18.741	21.629	23.371	23	16	10.888		67.595	43.259	21.147	6.629	11.629	43.517		20.517	59.336	74	96.741	12.371	9.741		18.741	19.405	43.371	20.6293	26.224	19		11.888	53.741	68.189	12.371	65.664	121.267
21.506	17.883	24.506	29.117	16.623	8.377		52.271	43	22.377	4.753	10.247	50.883		17.117	51.765	81.13	122.389	12	6.506		17.494	19.87	43.753	18.2592	25.883	21.623		11	54.623	62.765	13	73.012	114.166
29.294	18.765	24.618	28.941	14.382	7.618		46.354	43.765	22.765	5	9.47	64.618		12.382	51.147	84.235	127.618	11.618	5.382		21	25	36.53	21.3824	24.382	27.382		9.382	57.912	54.677	16.235	68.53	115.766
28.659	25	23.835	22	12.447	6.165		35.883	45.33	20.059	6.165	10.612	57.165		10.447	43.941	80.835	123.612	12.835	4		20.835	23.282	45.165	22.8352	23.941	22.718		9	58.106	52.106	15.835	66.165	112.754
24.547	31.212	23.788	17.818	12.182	8.788		35.847	41.212	22.423	4.606	9	64.212		8.212	42.847	81.635	100.971	13.365	4.212		21.212	26.577	45.788	23.4235	21.635	23		8.212	51.759	52.7	14.818	73.423	93.977
18.6	30.6	22.2	19	10.6	10.2		29.2	46.4	18.2	4.6	10	60.6		8.4	43.8	75.8	102.8	18.4	3.6		19.2	24.4	45	26.2	24.8	19.4		11.6	43.6	56	15.2	93	89
17.218	26.782	24.377	18	11	13.623		30	41.435	23.406	5	11.623	52.13		8.406	39	89.029	96.753	21.159	2.812		18.812	23.623	44.377	27	31	22.565		12.812	43.059	63.029	17	95.753	88.741
15.882	28.353	18.882	20.235	10.588	14.059		36.235	48.294	23.412	3.412	16.059	48.059		7.823	36.412	100	90.235	19.235	5		17.412	22.177	45.53	27.3531	36.294	25		15.47	36.706	60.177	17.177	86.588	77.293
15	30.747	20	21.835	10.67	13.253		34.912	47.835	25.67	4.582	18.506	40.418		8.912	48.912	108.176	75.923	19.582	4.253		17.418	21.418	44.582	26.088	41.571	26.418		16.835	33.506	56.077	19	79.077	74.022
13.541	25.73	24	24.27	11.423	10.847		32.541	46.388	26.541	4.423	19	41.73		8	52.342	104.765	75.541	21.73	5.847		20.694	25.153	39.883	24	35.648	25.577		15.423	27.117	54.765	16.27	68.189	63.117
14.853	22.283	18.435	28.853	12.859	7.429		35.723	46.424	28.576	4.859	25.005	40.571		9.141	53.707	87.859	83.445	26.712	8.859		18.141	20.853	40.853	28.712	23.141	26.288		13.571	24.717	58.995	18	56.005	56.435
15.389	33.083	19.13	26.13	13.435	6.13		37	39.046	29.176	3.694	32.046	41.694		8.435	64	80	93.269	39.824	11.611		18.435	23	45.565	29.2127	19.87	28.13		14.13	25.565	68.342	15.87	50.083	51.611
16.441	47.677	16.441	26.882	14.559	4		32.677	37.559	26.882	4.559	47.411	37.97		9.441	73.118	70.707	90.529	40.236	15.323		20.236	20.677	48.323	26.2357	17.323	36.441		14	26	74.707	16.882	52.088	44.882
21.341	56	16.894	26.235	14.447	4.894		35.106	35.447	27.447	5.106	60.363	37.447		11	76.978	70.212	99.704	31.765	13.894		21.576	21.106	47.894	24.3408	22.341	52.106		14.341	27.447	79.318	17.682	59.469	37.894
26.642	58.264	17.358	25.189	18.547	4.906		35.358	32	24.528	4.906	70.811	29.83		11.453	74.566	70.283	101.867	27.378	12.094		20.547	22.358	56.717	25.2831	22.17	60.113		13.17	23.283	76.358	18.453	73.906	45.717
23.541	44.459	19.917	23.917	20	6.917		33.917	29.541	25.459	5.541	65.293	30		12	66.248	69.074	108.963	26.541	12.083		21.083	23.835	58.331	27.8719	28.376	68.037		11.917	23.835	68.248	17.083	92.202	43.917
20	38.858	22	21	20.465	6.858		45.213	31.465	22.252	4.535	51.606	28.071		11.465	52.929	61.606	102.33	24.929	10.929		17.606	25.213	64.465	30.3936	28.787	52.032		10.465	26.929	57.748	12	88.032	43.535
22.47	38.059	21.882	28.53	19.411	10.882		42.47	35.882	21	5.941	43.589	27.296		14	43.648	66.237	89.112	31.941	9.941		12.47	34.059	74.589	28.5888	40.882	36.355		10.941	25.822	57.178	14.411	79.296	45.411
39.095	42.142	22	26.524	16.047	17.763		45.287	28.953	20.524	5.524	50.571	26.524		19.142	40.429	63.142	73.668	25.524	8		10.476	35.19	82.142	32	50.715	34.761		11.047	27.81	52.142	15.524	64.476	39.047
63.911	52.554	21.071	28.107	17.554	20.822		36.822	35.589	22.036	5.964	55.107	28.554		26.214	43.482	57.143	67.232	23.518	8.518		11.446	34.625	86.803	29	57.375	32.625		9.964	21.482	56.554	16.589	54.732	39.375
77.728	47.632	20.952	28.632	15	15.88		31.976	35.976	25.464	7	64.192	28.976		30.56	44.952	44.048	62.392	24.56	7.536		13	32.048	90.68	30.9281	45.44	27.072		11.488	19.952	57.144	15.512	53.584	38.512
62.628	39.037	21	33.037	16.482	11.469		31.506	38.037	26.469	5	76.604	30.012		34.037	45.963	48.988	58.359	24.012	8.482		15	34	88.012	31.4328	33.951	20.988		14.531	19.976	58.073	16.518	57.543	37.963
32.003	32.503	19	27.501	16.502	9.499		30.998	38.5	26.5	6	79.006	21.499		37	57.5	45.498	52.493	25.499	6.5		16.499	39.498	83.001	33.9985	23	18.999		13.001	15.5	58.002	17.501	68.001	34.499
20.989	27.978	19.472	32	12	11.011		29	39.978	28	6	68.483	22.483		34.472	59.506	48.539	51.663	23.539	6.483		14.011	33.494	66.978	29.0562	20.483	15.506		16	14.539	52.528	14.034	82.427	44.517
21.046	26	20.534	23.023	12.557	10.534		26.603	42.466	27.557	7.534	65.489	17.931		29.977	66.534	63.511	42.787	18.023	6.489		13.534	32.046	64.626	30.954	19	18.977		20.023	17.58	54.511	16.489	104.259	46.954
27.035	20.035	20.517	20.035	13.965	9.448		26.587	43.413	23.483	5	59.688	16.931		27.104	66.035	75.104	38.76	15.104	7.965		11	27.139	59.448	33.4479	16.483	19.378		18.448	23.483	49.965	14	101.622	42.965
44.663	25.477	23.046	21.523	15	5.523		29.954	42.186	20.477	8	63.291	16.954		18	65.337	91.232	35.372	15.57	9.523		15.046	26	58.477	33.4303	17.57	23.43		20	24.57	53	13.954	103.477	40
64.582	24	28.529	23.471	16.587	5.058		39.651	35	19	7.413	64.296	11.884		15	66.529	106.355	37.524	14.645	9.471		15	24.645	63.471	26.8836	16.884	26		17.645	31	55.238	13.942	110.529	39.407
75.839	28.07	31.86	26.185	17.07	4.605		46.58	36.675	20.745	7.465	61.93	9.395		13.535	69.325	99.14	40.745	15.605	9		14	34.325	57.465	25	14.86	25.675		17	44.07	64.72	15.86	104.255	38.535
60.949	30.245	32.837	23.918	15.918	4.622		48.918	32.082	20.541	7.459	54.214	12.378		13.459	68.133	83.214	44.031	15.163	10.082		12.541	33.541	57.541	24.8367	20.459	21.837		12.918	62.837	76.296	12.837	90.969	40.082
30.733	31.093	32	23.907	18.093	5.547		45.08	35	19	5.453	49	9.72		12.453	71.92	75	45.747	18.187	11.64		11.547	32.733	57.827	24.8132	20.36	23.907		15.093	78.72	89.267	14.547	84.64	43.747
21.132	26.658	31.553	22.342	14.105	5		38.105	35.895	17.895	8	45.264	10.685		10.79	83.553	65.658	39.078	20.895	9.105		12.105	32.342	59.21	25.6577	19.342	23.79		15.895	98.474	97.369	16.553	90.868	40.342
19	31.234	33.117	27.208	15.442	5.442		31.558	42.325	16.442	6.558	37.883	9.558		9.558	78.701	58.442	33.584	22.558	9.117		12.234	30.325	61.299	29.5584	22.649	29.766		19.675	110.974	98.909	16.792	106.883	40.909
15	40.386	35.257	40.743	12.564	5.564		30.564	39.05	16.822	5.129	33.614	9.564		8.871	76.129	57.178	28.386	24	8.307		13	30	63	31.5643	24.871	27.921		20	114.436	99	17.386	107.336	46.129
15.851	36.281	34.86	44	10.57	5.14		27.421	37.711	16.289	4.57	34	9.289		8.43	76.281	61.289	28.851	29.991	10		12.57	36.289	59.991	28.1403	26.289	31.57		20.281	120.675	87.877	17.711	99.149	40.711
13.304	36.12	32.608	46.88	9.272	7		23.576	33.728	14.544	5.848	33.696	11		9	86.76	64.816	26.576	28.12	8.272		14	29.696	56.608	28.1521	24.272	26		13.424	112.424	78.816	18.728	94.88	39.728
12.746	38.345	29.655	47.509	12.746	6.582		26	33.491	16	5.582	39	14.254		9	90.91	68.599	22.746	29.836	7.254		13.582	29.328	49.582	24.7457	22.418	27.582		14.328	122	65.09	19.328	106.853	40.164
17.351	38.947	32	52.412	13.939	8		21.412	33.114	14	6.412	39.886	11.824		10.176	99.114	78.886	20.412	28.237	7.176		13.237	32.588	51.824	26.4122	22.824	24.237		15.527	116.466	60.061	16.237	119.466	47.298
25	39.844	30	44	12.968	11		26	34.156	14.187	6.781	48.813	11.625		9.032	104.375	86.191	21.406	26.813	9		14.813	33.844	45.594	27.1555	24.594	25.406		16.187	127.187	62.813	16.968	128.908	51.251
29.6	42.6	32.201	51.597	14.998	9.602		32.6	27.801	10.998	7.4	48.806	10		8.4	98.4	82.607	19.4	21.801	11.201		14.6	35.204	45.799	29.602	24.799	19.201		19.194	129.6	64.801	21	123.403	62.206
21.789	39.211	39.422	57.475	11.422	9.211		37.027	28.184	10	8	50.13	11.184		9.605	86.027	80.422	21.789	18.578	11.605		16.395	37.973	45.395	24.9731	24.816	15.211		21.054	119.897	76.632	21	115.498	66.762
18.445	30.555	42.445	76.78	9.834	7.834		38.611	27.222	9.778	9.611	44.389	8.944		9	68.056	75.998	21.834	19.778	7.778		18.389	39.721	46.944	24	24.222	8.555		20.056	93.834	90.445	32.222	98.775	70.386
16.703	27.68	41.149	72.959	9	7.617		38	27.851	12.851	13	38.446	8.532		9.532	53.532	78.149	24	19.149	6		19.383	31.766	43.68	28.3198	22.617	9		24.171	73.171	95.766	35.234	83.64	67.595
21.246	19.885	45.623	67.968	12.377	6		35.131	31	16.869	17	40	7.377		9	52.262	75.131	31.607	18.754	6.623		15.754	30.869	40.639	36.8689	24	9		20.361	69.361	114.361	37	76.476	71.115
24.66	16.742	41	61.062	13.371	7.887		27.742	30.515	16.258	21.515	42.742	6.113		11.629	47.742	74.485	42.577	18.113	8.629		18	24.485	41.113	32.4846	26.887	10		26.66	68.629	117.083	31.773	61.546	50.887
24.808	15.731	36.904	65.617	15.635	8.365		23.174	29.461	16.808	33.174	45.018	8.365		12.365	46.653	68.383	54.347	21.731	7.731		19.365	21.365	37.365	30	25.539	7.731		20.443	70.635	111.192	37	57.156	48.192
25.328	14	33.281	65.203	14.359	10		18.922	25.844	17.203	43.562	41.359	9.641		13.281	48.797	71.719	53.968	26.359	8.359		20.203	21.719	32.359	28.7188	22.359	8.359		20.641	69.562	104.032	32.719	50.281	44.359
25.172	15.354	27.768	59.757	16.061	10		14.707	25.414	19	58.636	34.768	10.939		15.293	58.657	78.586	45.283	33.818	9.646		21.293	20.646	29.707	31.5858	19.646	7.354		18.293	62.586	80.192	31.061	46.111	46.414
19.219	14	31.652	63.523	16.305	9.043		15.305	28	26.133	72.351	35.652	10.652		13.652	72.738	74	40.742	37.133	10.957		23.219	16.305	27.695	34.7384	25.609	8.305		16.652	58.957	71.52	29.652	36.305	39.738
14.316	12.342	27.342	74.709	16.975	12		10.342	31.949	27.316	83.113	34.367	8.633		8.684	88.076	80.658	44.506	30.342	10.342		18.025	16.658	30.418	37.3418	22	7.658		11.342	57.975	66.367	28.342	32.949	38.949
13.664	15.336	31.328	109.961	14.32	9.664		8	28.672	20.008	70.953	36.344	9		6.68	100.383	78	46.266	29.992	11.336		16.68	18.008	31.336	37.0313	27.664	8.992		7.336	60.648	66.367	26.344	28.984	34.672
13	17.98	35.35	126.689	13.35	7.34		6.67	33.01	20	47.729	36	9.66		9.65	98.631	85.98	44.068	35.32	12.34		22.67	14.98	32.34	38.6895	24	5.67		8.65	60.379	64.641	25.32	28.02	34.68
13	21.648	29.973	147.219	12.352	8		8.027	30.379	18.973	28.731	40.379	13.973		8.973	82.621	95.945	35.461	35.594	10.676		23.297	14.676	31.676	39.9726	25.703	6.676		13	58.406	74.027	29.945	26.352	40.703
12.045	23.682	28.91	146.315	11.637	8.045		9.045	32	18.637	18.045	47.273	22.318		9.955	68	93	23.817	38.093	12.363		29.91	17.727	37	32.5467	24.318	7.318		18.363	57.588	90.457	29.955	27.09	37.727
13.375	25.75	32.688	136.626	15.75	8.75		9.688	44.875	15	13.75	44.187	22.375		8.625	61.5	98.5	16.813	43.062	13.125		35.187	16.688	35.375	35.9374	26.312	6.688		20.125	54.313	109.063	25.688	27.438	35.813
12.613	14.533	42.84	113.109	10	8		9	45.387	15.226	13.693	46.92	19.613		8.693	77.226	99.854	11	30.373	16.08		40.84	16.307	32.146	40.4528	25.693	9.307		20.16	45.401	115	27.08	23.693	29.693
14.797	13.496	48.699	93.181	12.399	7.301		7.699	39.797	11.601	14.399	48.105	14.902		9	90.399	107.902	10.699	34.609	23.79		42	14.902	28.504	37.8949	26.797	6.203		17.496	38.391	109.993	26.699	25.797	32.496
19.821	9.59	61.115	89.462	11.821	10.41		10.295	35.59	10.885	15.526	48.59	12.526		8.705	112.526	110.821	11.705	40.654	19.641		36.359	12.064	31	30.2949	25.179	9		17.705	35.462	89.821	31.526	28.885	33.756
17.023	11.711	65.133	89.243	13.555	7.156		7.422	36.555	10.445	12.711	45.867	9.289		10	114.422	99.867	11.578	33.734	19.688		35.133	14.578	33.266	29.133	21.711	8		19.844	34.087	83.532	34	29.266	37.266
18	12.584	72.566	83.867	11.283	10.584		6.283	29.584	6.849	14.133	41.265	6.849		9	109.904	103.849	12	22.699	23.886		29.849	13.849	29.584	25.8494	20.849	10.283		14	23.867	66	33.735	24.416	32.301
12.277	14.891	79.95	82.841	11.723	6.109		5	31.277	8.723	15.723	41.218	8.445		8	90.227	101.673	10.386	22.555	30.564		22.555	14.723	31.614	30.4455	20.168	8.445		22.168	17.168	69.336	32.505	27.723	30.555
15.729	19.829	85.829	69.186	12	7.543		5.543	27.729	11.186	17	44.457	10.086		9.729	71.372	101.357	9.814	29.543	35.372		25.729	16.457	30.914	30.3716	24	8		24.086	17.729	67	25.271	29.643	29.914
16	22.672	83.124	64.096	14.407	6.469		5	41.407	9.203	15.672	35.39	10		9.266	57.062	103.469	10.469	41.672	56.955		27	22.203	27.328	24.4068	25.734	5		23.328	17.266	62.938	31.469	31.203	21.734
14.039	19.481	99.039	46.403	8.26	7.74		6.74	37.298	8.519	15.221	30.779	11		9	58.481	102.519	9	36.779	88.288		21.298	23.779	30.26	16.5193	31.663	5.481		19.74	20	60.923	32.221	28.663	26.702
18.269	21	102.015	49.447	9.746	5.761		7.746	38.508	9.239	18.223	30.746	11.239		9	56.716	100.254	11.254	29.746	125.148		20.792	23.508	28	18.5076	29.746	6.761		16	21.761	54.477	36.746	31.716	25.492
20.983	14.256	112.479	49.521	11.504	6.752		5	44.992	8.248	15.76	35.76	8		11.752	46.744	99.744	13.504	21.735	159.058		19.735	25.752	26.248	16.7438	28.496	8.248		11.248	19.744	57.76	32.983	27.504	24.76
23.968	17.484	116.484	64.095	10	4.758		7.274	43.452	10.758	15.032	35.032	13.032		11.516	56.579	101.127	15.758	19.178	194.79		18.968	24.242	29.758	15.7262	24.21	10.516		10.484	15.452	64.853	27.452	35.274	26
25.764	22.347	115.291	73.347	9	4.528		7.236	45.291	13.528	12.764	31.291	17.819		12.528	45.764	94.528	16.291	16.236	210.889		19	24	28.764	12.4724	28.764	9.528		13.236	12.472	65.693	25.764	38.93	20.181
23.921	17.079	118.23	84.697	9.77	3.461		11	40.382	18.461	11.691	37.309	20.388		10.77	47	90.618	20.848	18.23	237.073		19.152	23.309	26	14.691	28.309	7.461		15.539	14	61.545	23.921	37.618	23.309
21.327	12.551	119.367	89.204	8.551	3.224		9.673	34.898	24.307	13.776	45.102	16.204		9.898	47.551	85.082	24.98	26.122	226.305		15.776	21.449	26.673	16.4489	22.224	8		18.673	12.673	48.878	25.122	36.429	23.449
20.344	10.781	122.623	109.53	9.437	4.781		14.563	40.781	22.344	17.344	39.437	13.437		10.219	58.563	72.563	25.814	31.437	198.399		16.437	22.437	30.781	16.0929	24.344	6.874		23.781	17.781	43.689	29	38.158	30.219
16	11.575	127.724	129.149	12	6		18.724	44.425	25.149	19.34	49.575	10.213		10.425	62	73.362	27.936	30.127	166.359		12.213	23.425	30.425	18.3619	22.213	8		22.276	14	37.086	26.702	44.809	34.425
14.793	8.207	144.379	132.414	11.379	7.793		21.966	44.482	36.759	24.586	61.345	10.207		9.379	71.138	65.414	33.345	31.621	131.241		10	21.793	28.207	15.9658	17.034	5		21.207	11.414	34.345	28.034	46.897	35.966
16.397	11.196	142.402	131.603	11.598	8.201		20	51.603	33.191	21.603	60.397	7.402		9.402	77.583	59.402	41.387	30.593	86.608		12.799	20.603	27.196	13.598	17	5.799		18.407	10.799	32.588	27.201	42.995	42
15.585	11.805	152.171	120.78	13	9		18.585	42.512	21.024	23.78	65.488	6		9.195	70.683	59.805	53.854	28.39	52.146		13.415	21.39	31.976	10.1707	18.61	6		22.415	13.195	30.829	22.585	43.61	43.585
20.189	19.675	153.135	133.703	13.622	10.622		23.054	44.757	15.378	28.568	56.243	5.811		13.243	53.918	54.568	55.811	30.622	46.946		15.243	21.622	44.675	13.6215	16.135	7.622		18.811	13	35.54	25.811	49.243	39.271
21.45	22.716	155	156.467	15	6.817		16.817	41.733	13.45	24.183	56.45	6		10.817	49.716	50.183	53.567	26.367	48.55		14.9	19.083	44.55	12.1834	19.817	7.633		16.817	13.367	33.35	32.983	52.9	38.467
24.29	21.112	157.308	160.018	18	5.355		20.112	38.308	10	26.29	55.822	8.178		15.29	43.822	43.065	44.533	25.822	46.065		13.467	17.355	46	12	17	9.29		12.467	13	28.757	36.822	48.775	34.243
25.97	15.172	155.657	148.545	16.515	4.172		17.657	35.343	6.343	20.657	52.657	8.172		22.97	48.313	40.485	30.343	18.515	47.403		11.828	18.858	40	6.3433	18	8		10	13.828	25.485	31.201	60.172	34.657
24.834	18.674	172.005	115	14.663	5		15.834	33.492	7.166	19.503	53.177	8		30.011	46.663	33.166	29.508	15.332	46.978		9	19.332	37.166	8.3315	17.834	10.668		9.166	17.005	25	31.497	52.829	31.16
26	18	172.16	103.52	17.16	6.16		13.2	34.16	11.16	18.32	54.599	9.84		28.881	50.52	32	23.041	18.16	42.878		12	20.68	34	8.1599	19.52	11.16		8.48	16.84	21.84	32.32	52.48	34.48
31.23	19.308	184.846	105.076	16.846	4.462		12.076	32.308	9	16.308	59.692	9.538		23.384	43.924	28.308	21.076	18.386	38.54		13	20	36.538	8	17.692	9.462		8.616	30.23	17.616	26.538	47.232	32.694
41.111	16.852	188.296	116.333	18.111	4.296		8.704	34.963	11.296	20.556	62.852	5.852		19.259	38.037	24.444	14.407	30.259	37.704		13.704	23.148	34.556	8.1482	15.852	9.444		10.704	35.259	18.704	23.296	44.185	34.889
42.146	16.858	163.862	117.289	14.858	4.285		8.858	26.285	12.858	26.146	60.858	5		13.142	35.138	23.431	13.573	32.711	41.573		17.715	25.711	37	11.4269	15.569	9		11.142	36.573	16.285	24.573	42.711	35.573
39.273	18.273	159.044	111.409	14	4.273		6.864	26.819	13.727	26.727	63.864	5.864		12.591	38.819	17	11.591	33.91	41.909		18.682	29.136	41.909	11.4093	17	9.864		10.864	29.318	18	29.181	38.727	29.454
31.869	18.869	114.347	114.175	19.392	5		8.739	24.261	9.522	38.086	65.522	8		14.522	39.783	14.392	13.478	39.436	51		23.914	33.131	25.522	10.2611	17.739	9.131		10.739	25.478	22.347	26.131	42.608	23.392
28.875	21.875	83.626	112.494	19.751	5.125		8.875	28	12.626	36.751	69.374	8.125		13	45.249	15.125	11.374	32.873	69.628		33.247	28.623	24.626	9.1247	15.751	12.125		11.374	21.499	20.249	26.125	39.496	21.875
23.238	23.356	58	110.594	18.475	5		11.119	30.762	9.119	38.644	66.644	8.238		13.475	50.168	14.881	11.525	26.832	88.574		57.287	22.644	25	11	14.644	12.475		18.475	21.406	20.881	34.287	39.426	20.119
20.339	27.774	51.757	118.096	15.452	7.113		12.887	33	9.113	32.983	53.226	11.226		17.113	55.096	12	11.113	23.339	97.289		72.887	18.226	28.548	10.3389	21.435	22		17.678	19.661	24.774	27.661	34.226	18.226
18.428	31.428	41.822	122.713	22	5.321		17.357	31.428	6.428	24.321	45.786	7.214		18.893	51.822	11.679	14.465	19.071	100.216		72.643	13.75	29.572	10.7858	16.321	16.321		14.643	15.107	19.857	29.786	30	18
24.393	27.81	28.899	133.571	21	8.202		15.696	31.506	9.899	22.304	38.405	12.494		18.899	39.81	8.101	10	23.202	107.976		83.482	23	28.405	13.1012	19.101	16.798		13.607	16.101	18.304	24.709	32	14.506
25.523	27.714	23.714	106.284	21	9.905		16.619	30.858	10	22.286	33.095	13.714		19	46	10.286	11.619	23.763	136.804		61.381	19.095	28.809	8.1907	25.428	12.905		18.809	17.381	19.667	28.905	32	14.095
26.553	21.374	31.195	76.463	21.732	7.089		17.284	31	12	22.358	35.747	12.732		19.089	42.911	10.268	10.179	27.089	126.21		64	19.089	36	12.821	23.821	9.821		15.179	18.447	13.537	27.268	29.179	15.642
21.502	18.749	30.498	59.916	22.582	5		14.749	34.084	11.916	23.084	26	13.749		18.167	42.585	13.916	12.666	19.334	105.244		55.084	16.167	41.164	13.9164	30	9.167		14.502	20.334	12.334	28	29.331	14.084
26.078	15.078	31.3	63.378	19	4.078		16	28.467	9.922	24.233	27	13.844		18.689	43.156	13.156	14.767	17.389	68.689		49.767	15.078	34.689	10.311	26.922	9.844		13.311	19.467	15.689	21.467	25.922	16.922
26.216	14.784	21.144	64.634	19.288	3.072		21.425	29.928	8.856	27.928	29.784	18.641		16.856	44.503	13.144	21.569	22	58.209		40	14.928	30.216	9.8562	28.784	12.856		9.359	16.359	14.144	23	31.281	18.144
22.198	14.934	19.538	55.472	24.264	4.132		22.604	31.736	9.868	23.066	28	20.736		14.132	42.33	14.198	24.802	22.264	42.868		44.604	17.066	36.264	10.066	31.538	14		9.264	18.868	13.132	18	24.934	21.198
21.06	13.88	17.94	59.978	19	3.94		31.098	29.88	10.82	23.18	27.18	18		12.18	47.12	12.12	34.639	21.12	46.759		47.098	16.18	44.88	11	27	11.361		10.12	18.88	17.82	17.361	28.519	19.88
26.674	20.62	15.217	50.62	21.217	3.946		27.674	28.783	11.946	26.566	38.729	20		15.054	47.054	12.946	56.294	23.674	39.729		42.914	22.891	58.729	15.8372	20.38	11.946		9	15.891	18.054	21.271	31.566	19.946
25.952	23	12.242	42.661	21.952	4.048		22.758	29.952	12.952	31.613	42.29	22		14.903	47.339	15.806	64.71	26.564	38.048		41.225	21	51.661	13.0968	21.242	10		10.952	13.855	17.242	20.952	26.903	19
19.255	45.83	14.915	31.787	20.957	6.915		12.043	29.128	15.085	33.532	49.872	27.915		15.085	48.298	17.83	76.66	27.66	44		36.787	18.17	46	20.8298	19.915	11.787		7.957	19.66	23.872	20.255	23.872	24.617
21.963	84.78	12.037	23.963	19.037	8.037		12.963	25.037	17.963	29.743	37.22	18.257		17.037	56.22	16.853	75.963	24.817	46.037		47.56	20.927	35	14.89	20.073	7.037		9.073	14.89	23.853	19.183	25.853	16.037
18.154	142.353	7.062	21.969	16.062	13.938		11.938	26.784	20.092	24.969	36.092	17		17.908	57.123	10.031	72.969	22.877	44.784		45.969	19	33.031	11.9076	26.877	6.031		10.031	14.123	20	24.154	21.092	15.877
15.1	169.626	10.05	23.925	18.075	17.8		11.925	26.875	26.9	19	38.776	9.075		17	62	10	78.125	22.925	40.8		41.825	19.05	34.95	9	27.2	8.95		10.975	22	15.05	31.95	21.025	15.95
17	152.828	13.981	18	17.076	16.924		9.962	28	29.981	19.114	29.114	9.019		16.019	56	7.038	77.114	17.905	36.924		30.038	21.905	35.038	10.0763	42.286	8.019		9.962	17	15	26.095	24	13.981
23.987	140.855	12.013	15.974	19.026	12.013		8	30.974	41.855	20	29.04	8.026		20.987	60.881	9	75.092	15.974	42.947		35.092	17.96	39.894	10	62.211	11.974		12.987	13.013	14.04	27.053	24.974	15.96
22.022	141.853	13.978	13.007	21.022	6.022		12.956	31.007	43.044	21.022	38	10.015		18.978	59.029	9.007	77.103	20.941	36.029		37.985	15.993	32.022	7.0147	68.169	10.022		15.985	14.993	15	23.081	23.993	13.993
19.991	161.95	13.997	10.004	21.003	6.999		10.997	30	52.987	26.007	41.994	11.999		16.994	54.007	5.004	78.001	20.991	36.001		34.996	17.997	34.993	6.9985	51.034	9		22.99	15.999	17	20.997	23.004	12.999
17.013	155.022	12.009	7	27.978	5.991		9.004	30.022	37	26.013	37.991	10		14.987	57.991	9	70.018	28.987	40.013		27.996	14.996	28.991	8	33.965	10.004		24.009	19.013	15	15.009	21.996	15.004
14.01	152.175	13.949	9.959	29.949	7.969		6.062	30.041	28.959	30.031	44.887	11.979		14.979	62.928	10	71.897	25	45.949		20.979	16.969	26.01	11.9795	27.938	8.99		24.979	32.113	16	17.959	25.01	16
10.097	159.081	11	10.903	30.887	5.984		7.032	35.935	26.016	27.129	39.968	11.919		12.065	77.887	9.032	58.806	21.984	50.097		21.984	13.016	26.032	10.0323	21.919	8.984		25.016	42.097	14	12.048	22.097	15.016
14.044	174.198	15.956	15.846	34.89	7.912		12	37.89	33.978	28.132	41.934	10.978		12.956	81.912	14	51.846	17.132	66.846		22.11	15.044	24.066	11.066	18.978	8.978		19.044	34.176	14	14.89	21.934	17.978
13.972	195.111	17	14.916	23.972	7.916		10	48.749	38.056	28	45.889	12.084		13.028	75.805	16.139	46.693	18.972	85.833		24.889	18.889	19.084	10.1115	16.111	6.972		18.084	28.833	14.944	16.028	23.111	16.944
7.034	203.641	16.899	11.933	21.933	8.966		10.034	49.629	47.933	28.899	41.101	13.067		14.966	69.831	26	33.899	16.034	74.933		19.966	19.831	19.067	13.9325	17.101	7.933		15.865	16.067	11.135	16.865	26.067	16.899
6.04	214.802	15.119	12.802	20.079	10.04		12.881	52.683	53.881	23.842	43.96	14.158		14.158	67.881	27.079	35.445	12.158	61		17	15.921	23	18.9208	22.842	5.079		17.881	11.079	12	16.96	25.079	13.921
6.091	204.455	17	10.864	21.955	11.909		13.818	45.818	43.955	22.818	41	16.182		17.045	73.545	30.091	28.591	9.182	44.909		17.182	12.091	25.955	18.909	31.591	5.045		16.045	13.955	9.045	15.136	28.045	13.136
5.154	206.257	15.051	12.897	19.949	13.846		9	42.897	40.641	22.949	51.435	15.154		14.359	64.897	27.051	23.487	12.103	42.743		23.743	16.897	27.743	18.7946	45.281	5.051		19.154	15	8.154	18.103	26.308	11
6.114	224.657	13.286	11.828	14.943	13.771		8.886	48.485	35.771	24.886	46.313	18.114		15.114	62.828	22.943	14.886	12.229	35.343		20.057	18.714	27.714	16.8284	48.085	8.114		23.943	16	10.828	19.057	25.886	12
8.126	225.432	17.126	9.937	14.748	10.937		6.937	38.063	23.748	19.874	39.126	20.748		17.189	55.126	25.811	14	20.937	34.126		26.622	17	22.874	14.8108	48.117	11.811		20.315	20.937	10.874	21.937	29.495	10.063
9.069	231.793	20.138	5.862	13	9		5.138	37.552	13.207	18	38.138	18.069		16.207	58.069	24	8.276	17.552	37.517		30.793	20.724	26.517	13	29.655	10.138		21.207	24	8.069	22.138	27.931	13.931
8.224	254.027	18.449	4.925	14.776	6.075		6	36.075	15.776	15.925	35.626	15.224		18.299	51	28.075	8.925	15.898	24.776		26.075	14.925	25.626	12.2245	29.626	10.075		19.85	19.925	7.075	19.449	20.449	16.85
9.161	227.403	23.403	5	12.161	5.161		5.161	32.403	15	17.597	34.112	17.242		21	62.516	31.161	7	22.242	20.677		23.242	16.839	21.758	11.2421	28.081	9		15.677	19.919	8.161	18.161	20.161	18.161
6.26	216.394	29	5	11.26	4.087		6.346	30.779	14.913	15	29.74	15.913		20.26	59	37.654	5.173	22.087	15.087		26.346	19	20.346	13.1731	27.173	13.567		13	22.567	8.173	20.913	19.827	26.654
8.815	180.739	26.37	5.185	12.092	4		10.092	32.37	12.277	13.908	25.815	16.723		23	65.445	32.277	6	24.908	14.092		25.277	21.723	21.109	12.9076	30.462	9.462		14.538	16.815	9.185	19.092	19.723	28.538
7.902	165.115	23.393	6.098	11.098	4		13.393	30.197	13.098	14.098	26.41	19.705		26.705	53.295	32.197	7.197	27.607	18		24.295	17.098	21.491	8.1966	23.491	13.803		13	13.393	10.197	19.705	22	25.902
9.792	149.813	26.104	6.896	13	4.792		16.104	33.896	17.479	13	23.583	30.958		24.896	56.208	32.104	7.896	29.896	18.312		25.417	15.417	23.208	10.8958	25.208	23.792		18.479	11.896	10.208	20.688	20.583	18
12.78	148.469	24.89	10.67	14.11	6		15.33	33.56	22.23	14	24.89	36.57		26.89	55.33	43	6	33.34	19.77		23.33	18.89	22.77	11.89	21.45	24.11		13.33	14.11	14	16.89	23.89	14.11
16.348	119.262	19.884	10	14.232	7.116		16.768	31.348	18	14.116	23.536	29.652		27	59.579	50.421	8.652	45.03	23.695		19.579	16.579	22.116	12.1159	20.768	26		19.232	12.652	10	17.768	22.768	12.232
17.365	97.443	15.244	9.244	19.635	7.365		22.635	36.244	18	15.365	20.756	27.391		23.878	59.609	40.269	6.756	57.295	27.487		21.122	21.122	24.635	15.2694	15.609	22.339		22.487	12	9	14.487	24.122	12.513
20.149	63.234	20	9.128	14.383	9.128		30.724	36.383	21.617	18.617	20.255	19.255		26.128	56.766	34.511	10	64.958	30.745		18.511	22.255	23.617	18.3619	22.617	29		23.255	14.362	9	14.383	29.745	13.489
19.335	49.799	14.801	10.466	15.733	14		37.199	33.267	21.6	16.6	21.466	13.466		26.534	51.667	28.201	12	59.864	28.733		16.667	18.267	27.333	19.3325	22.867	26.267		23.267	17.199	9	25	37.199	9.534
24.976	34.885	17.418	8.139	9.279	16.557		38.836	28.557	22.582	15.721	17	15.582		26.279	53.861	25.115	11.861	46.91	23.861		19.557	21.279	24.861	18.8606	20.557	20.697		20.721	11.721	13.721	23.418	37.303	12.279
33.888	24.855	19	9.855	14	12.436		45.307	32.145	23.29	13.419	19.71	13.29		27.017	54.419	27.871	11.71	30.983	25.129		20.855	25.017	27.129	18	23.274	28.581		19.145	9.726	20.419	29.71	37.838	12.29
40.173	18.093	19.151	11.698	14.151	8.302		52.662	36.151	27.547	10	20.698	14.756		26.604	69.547	26.209	9.849	24.151	25.093		18.151	24.756	27.396	20.3956	23.698	34.791		16.849	12.151	16.058	25.453	41.302	16.849
37.785	17.058	22.157	7.686	15.628	9.843		47.767	42.372	42.587	13.843	20.843	23.471		26.372	79.942	30	7.471	26.529	23.901		16.314	20	27.157	22.157	23.157	38.43		16	13	15.314	27.843	36	18.843
17.814	13.837	22.651	5.326	17	8		45.768	35.14	59.534	14.163	24.349	24.303		20.837	88.163	31.466	8	28.697	22.372		19.303	17	27.443	22.1858	19.163	43.023		13.837	10.837	16.163	24.674	36.837	14.837
13.831	14	22.169	7	18.663	7.663		29.181	45.988	70.012	13	22.169	23.35		19.181	92.35	29.856	10	21.663	16.663		22.181	19	27.518	21.5061	19.506	43.494		11.169	13	14.831	20.675	35.663	14.831
12.175	12.476	22.698	7.524	19.302	7		19	39.746	79.047	14.524	18.698	22.476		19.524	70.095	31.397	6.873	18.524	11.175		16.047	23.953	25.175	17.8729	19.651	52.953		9.175	13.698	17.349	18.175	28.746	15
11.361	13.639	20.722	9	19.18	7.82		15.278	37.541	70.917	19.18	17.18	20.541		19.902	61.722	29.263	7.82	17.361	13.639		18.18	17.541	23.18	19.3609	19	48.376		11.639	18.82	12.722	22.541	33	13.82
11	14.627	26.441	8	18.814	9.186		13.627	34.932	66.559	24.373	16.627	19.441		21.373	59.696	24.932	5.745	16.814	12.441		18.186	14	22.118	20.6274	19	56.696		11.441	24.441	12.932	20.627	38.118	13.814
7.384	18.808	27	9.039	17.423	10.192		10.192	35.769	59.345	31.192	13.384	15.616		20.961	54.847	22.577	8.192	16.808	14.655		17.306	14.577	22	18.5765	18.423	55.961		10.231	27.423	13	24.192	39.537	15.423
13.594	21.406	32.396	5.198	17.198	11.802		6.802	37.386	63.99	35.802	15.406	12.604		19.198	58.406	16.584	8.802	21.208	15.208		29.575	21	27.208	18.3961	22.604	59.594		10.604	16.198	10.792	27.802	46.406	14.802
16.02	29.408	26.592	5.592	17.796	16.184		6.796	37.796	66.223	39	15.408	10.796		17.02	62.835	23.388	9	19.796	12.592		33.243	27.184	26.796	17.7961	27.796	58.612		11.592	12.796	14.408	27.777	53.369	15.796
24.468	43.049	20.79	4.839	13.049	17.371		7.161	42.79	52.308	47.629	16.58	7.839		19.161	77.741	19.049	6.42	18.371	13.741		32.049	22.161	30.532	21.5315	32.79	57.951		10.58	6.79	18.58	27.58	77.434	14.629
22.078	49	26.353	6.784	13.647	17		5	42.431	44.156	43.059	16.863	10.784		14.353	72.294	20.431	9	13	13.784		29.431	19.431	30.569	20.3531	36.49	60.706		9.863	10.569	16.569	26.431	88.118	17.647
18.994	36.886	24.886	9.335	10.886	12.443		5.222	46.772	43.108	47.671	12.443	7.222		17.443	67.329	24.335	7.222	11.443	15.778		26.892	20.443	38.785	23.1139	29.778	54.335		16.335	11	12.778	20.222	84.342	20
18.274	21.682	25.545	6	12.455	10.773		7.227	47.227	46	49.954	9.773	8.682		14.682	65.726	25.91	9.227	12	20.545		25.408	18.455	34.455	20.6357	23.545	63.452		13.227	12.09	8.318	21.545	77.046	23.91
18.166	21.767	26.166	8	14	10.533		9.233	43.233	49.467	47	9	7.7		15	54.533	39.233	13	11	18.233		25.467	20.233	31	20.067	14.4	63.734		18.767	12.3	9	23.6	88.233	23.533
13.435	16.804	22	8.283	12.717	9.522		6	42.609	56.37	33.674	7.478	6.239		14.239	54.478	43.196	12	12.522	20.196		21.283	22.565	25.956	20.8044	17.717	61.848		17.283	14.522	8.239	26.565	101.239	21.956
11.49	13.755	25.755	8.245	13.98	7.49		6.245	40.51	49.53	42.53	6.225	9.245		14	57.285	39.185	10	11.49	23.49		21.755	20	25.225	18.755	16.735	58.51		12.49	19.265	8.245	27.53	106.225	19.755
13	12.247	24.498	8.247	15.753	6.502		7	37.746	34.244	41.502	7.251	10.502		12	51.993	41.007	11	10.251	19.251		19.746	21.251	26.258	18.5017	19.753	66.495		13.247	22.997	11.502	29.997	95.021	18.749
9	8.77	25.487	6.257	18.284	4.743		9.716	39.973	24.77	43.284	8.743	12.027		12.257	47.23	44.257	9	10.743	20.487		20.257	19.973	33.824	18.4866	16.487	85.176		8.77	22.716	12.257	29.23	87.23	15.743
9.212	7.737	34	6.737	19	5.263		7.525	42.263	16.212	45.788	9.687	12.788		15.263	47.525	45.212	8.788	8	20		20.05	20.475	37.576	16.2626	16.737	101.586		9.475	21.212	12.525	26	89.05	14
11.268	6.268	33.658	9	21	12.121		8	43.389	12.195	48.805	10.463	11.805		12.195	51.658	39.926	8.537	6.268	17.268		20.463	23.732	35.537	17.1946	12.805	121.973		11.463	20.268	11.805	24.852	86.463	14
17.451	5	35.903	7.726	19.177	13.628		11.451	48.451	14.451	52.08	9.177	8		11.823	48.372	40.726	8	6.274	17.549		19.549	31.354	32.549	16.177	18.177	113.593		12.549	17	12	20.726	100.823	13
35.159	5.28	30.56	8	17.56	11.879		8.159	50.159	15.44	52.121	8.72	6.56		11.879	57.082	39.44	11.28	6.28	13.159		21.44	37.159	34.56	14.4396	19.72	97.237		14	15.56	7.56	20.599	100	13.72
57.851	5	26.572	7.428	17.716	8.428		10	62.425	20	58	7	8.286		13	70.716	40.139	15.142	5.286	13.57		22.144	50.998	40.856	15.4279	17.714	67.423		20.57	13	9.286	21.998	119.714	12
57.789	5	20.708	7.416	22.124	6.416		11.708	69	16.416	64.54	9.708	9.708		14.044	73.627	35.54	24.124	7.708	11.708		24.708	56.665	45.54	14.7081	22.416	51.373		18.876	11.46	8	22.248	127.54	9
39.235	6.596	19	8.298	23	6.596		12.404	77.022	18.702	60.596	8.298	8.298		19.596	68.063	30.915	35.511	9.404	14.404		27.511	59.596	47.702	13.4044	21.298	44.213		16	14.191	7.893	22.702	129.382	11.702
22.482	6.696	15.785	9.696	27.393	7		14.696	73.393	20	68.429	10.393	8.696		17.429	79.607	28.874	57.482	10.304	15.215		22.607	60.822	46.482	13	23.911	42.874		13.696	14.696	8.607	25.822	103.304	12.607
17	8.69	13	9.929	26.929	5.69		17.833	70.524	24.833	71.238	10.69	8		15.238	79.167	24.619	69.69	11.69	15.31		20	56.857	50	13	21.857	41.452		9.619	15	7.31	25.238	80.595	13.619
17.054	7	17.685	9.315	22	8.685		18.369	72	24.946	64.892	12	8.054		16.946	72.731	26.369	78.108	10.262	15.577		18.946	47.154	45.631	11	23.262	44.9		10.369	10.685	8	26.577	59	17
15.679	7	15.357	12.357	22.036	8.321		20.751	64.072	29.715	67.466	9.643	7.357		16.643	74.462	27.928	74.751	10.643	19.072		22.321	45.462	46.285	13.6787	23.57	61.611		9.964	12	10.285	29.285	41.643	14.321
17.673	5.654	13.673	13.673	20.71	11.327		20.383	54.29	26.71	68.364	9	4.654		14.673	73.907	34.327	61.654	10.673	17.963		25.019	35.617	48.019	14.6729	20.654	80.513		10.981	10.327	11	29.981	27.327	13.327
16	6.667	14	13.332	18.001	11.665		21.001	54.334	28.668	62.331	9.666	5		12.666	74.659	40.667	58.003	12.669	19.665		21.999	26.999	47.671	16.668	21.333	90.343		15.334	10.666	11.334	29.999	24.332	14.664
14.322	6.661	14.017	16.033	18.306	12.05		29.644	52.322	30.289	65.289	7.678	6.661		12.322	66.405	41.983	55.306	10.644	18.306		20.983	23.694	50.289	20.3389	17.694	88.817		16.356	10.017	10.678	31.033	28.694	15.322
11.689	7.966	14.034	20.655	20.276	16.103		36.863	50.966	30.621	65.724	6.311	8.655		10.379	59.689	37	60.621	7.345	18.966		17.689	18.345	44.587	15	21.689	80.416		19	16.311	10.311	32.689	35.482	15.413
11.299	6	14	20.402	20	17.454		44.091	49.402	33.442	58.649	6.351	9.649		10.649	58.247	36.857	59.247	7.351	17.351		17.948	14.351	43.896	15.7531	19.402	61.948		24.948	15.052	11	28.351	39.259	19.052
13.574	9.861	18.356	23.218	20.644	13.069		63.435	51.644	33.287	61.713	6.644	10		10.356	50.218	37.139	50.644	9	16		15.644	17.069	54.218	16.5741	19.426	45.861		29.148	17.644	12.931	25.713	36.356	16.713
12.638	9.275	18.913	19.275	20.812	8.725		80.753	58.913	33.826	66.725	5.725	11.725		9	52.739	38.899	43.188	8.362	14.725		11	15	51.739	19	15.812	38.362		30.725	11.449	9.638	29	30.899	19.725
10.527	9	18.422	14.368	19.527	10.264		80.581	55.632	40	65.264	6.368	15.264		13.105	46.946	38.682	40.318	7.841	14		12	13	48	14.7364	14.736	34.368		37.895	10	9.895	26.632	27.527	19.632
12	8.748	23.13	10.496	17.244	12.252		75.626	51.244	55.496	71.748	6.626	18.374		15.122	51.244	30.367	37.252	8.748	13.374		11.374	13.374	44.626	16.7482	12.87	34.993		50.87	11.626	8.496	26.626	23.619	18.626
11.86	8.24	22.38	9	15.66	15.76		56.48	57.38	70	76.86	8	19		15.14	56.04	28	35.1	5.76	12.86		15.24	14.38	39.14	21.62	13.48	35.72		58.86	11.62	8.62	26.24	23.62	15.86
9.614	10.228	18.228	6.614	19	23.228		44.543	63.157	85.228	76.457	7.157	16		15.614	63	23.843	31.071	5.157	17.772		18.228	12.772	39.457	16	16.228	35.386		65	13.071	8.614	27.386	19.772	14.386
13.392	11	14.217	8	16.175	32.825		37	70.567	111.691	78.825	6	16.042		18.783	68.834	27.083	31.392	5.608	19.175		19.175	13.608	37.567	22.2166	14.433	37.65		72.392	11.783	10	28.958	20.175	11.783
7.398	12.602	12.988	6.398	14.398	34.602		28.193	69.193	124.385	78.988	6	17		20.398	78.385	28.217	30.41	5.398	21.602		20.59	12.795	36.795	21.7951	15.807	33.398		79.795	11.807	9.398	30.783	17.795	10.398
8.193	15.193	10.017	7	15.79	32.193		19.403	70.983	128.352	75.614	7.79	20.79		20	84.79	28.79	24.403	6.597	21.807		28.824	13.403	39.21	19.8068	14.193	29.79		94.824	16.193	9.579	33.79	18	10.403
6.181	14.772	11.181	8	14.228	36.637		11.228	67.498	112.321	83.819	10	22.274		19.409	89.684	33.135	32.726	7.591	23.907		33.591	14.409	42.637	21.0465	12.819	36.772		114.637	14	8.591	32.046	19.409	11.772
7.585	10.755	12	9.755	16.17	42.567		9.585	72.415	87.076	89.17	9.755	27		19.245	97.736	36.018	34.491	8.924	24.509		40.906	19.17	51.585	19.8303	12.245	31.83		117.339	13.585	11.755	38	20.83	12
8.737	8.421	13.842	11.579	21.263	57.421		8.158	67.105	77.105	85.421	11.263	30.21		18	93.789	33.79	31.579	13	18.474		33.263	19	48.684	20	12.421	29.263		105.264	16.158	10.579	44.526	20	14
9	7.573	15.708	12.573	20.708	70.111		6.573	70.269	66.012	84.597	12.427	30.988		17	68.842	35.439	35.854	18.292	17.573		32.427	18.573	53	21.2807	12.146	29.561		108.719	15.439	11	48.427	23.866	13.573
8	9.433	16.731	13.567	19.567	57.029		6	77.538	66.836	84.807	15	32.895		20.269	54.298	33.836	43.105	26.433	18		21.567	19.866	52.269	23.5672	14.433	30.029		120.269	12.298	9.134	54.567	25.731	13.433
9.755	8.877	19	12.807	19	44.877		7	80.877	70.755	84.684	15.439	25.877		18.561	39.386	29.123	51	28.684	14.684		19.316	19.439	64.93	22.4386	13	32.561		123.543	11.439	9.123	53.245	31.141	13.877
9.556	9.111	19.111	11.222	16.333	37.667		6.889	83	83.889	90	15.111	28.556		14.444	34.667	23.333	51.333	28.222	16.778		22.111	21.111	66	25.111	15.222	31.556		112.444	14.111	7.333	54.889	41.667	20
6.901	11.45	16.55	10.199	19.55	30.45		5	84.702	90.649	79.397	17.099	26.55		12.55	36.45	20.649	42.298	21.298	15		22.45	23.55	61.847	25	16.45	36.45		81.947	15.099	5.901	51.145	40.153	21.649
6.544	9	11.088	9.631	20.088	37.281		5.544	95.35	98.806	72.719	15.912	23		15.456	33.737	17.088	36.088	13.456	20.088		30.825	25.631	56.631	25.7188	20.088	42.544		59.069	17.631	8.912	39.35	34.281	23.544
7.924	7.924	9.614	10	21.311	41.152		5.924	95.924	99.379	72.386	17.689	22.538		15.924	39.311	17	31.773	10.614	21.538		38.538	23.924	50.076	23.4621	17.614	40.386		44	19	9	31.227	26.083	28.462
10.404	9.532	8.468	11	21.404	43.34		5.936	99.66	92.66	65.532	18.596	20.596		15.468	37.148	21	35.744	9.064	22.128		43	25.724	46.872	20	14.404	43.596		34.192	21.468	11.532	23.32	25.532	31.66
10.895	9	7.526	11.948	20.895	54.474		4.474	103.84	81.578	65.369	23.578	19.105		20.422	39.474	22.948	25.369	8	20.052		36.369	19.052	34.895	18.4738	15.578	44.578		21.474	25.369	11.474	18.157	24.948	39.369
8.439	11.48	6.561	11.041	20.52	66.642		5.48	90.601	74.959	66.041	22.561	20.081		23.919	35.358	20.041	27	8.52	18.041		40.48	17.081	34.919	23.0406	16.52	49.48		23.52	28	10	15.081	24.919	42.642
9.029	11.514	8.029	10.942	23.601	84.231		4.486	87.688	81.399	66.486	24.486	18		21.457	33.486	21.543	27.029	8	18.486		44.428	15.486	33.913	25.5144	12.058	55.486		21.058	26.428	7.514	14	25.486	35.428
12.017	14	8.966	8	38.086	99.491		7.034	81.474	96.88	63.949	29.051	20.017		23.457	34.474	23.017	32.526	7.474	17		48.966	18.509	36.423	23.0171	15	53.474		19.577	24.983	6	11.509	22.966	27
15.492	11.497	10.503	8.503	55.043	102.487		9.492	75.048	104.449	61.519	25.995	19.005		28.492	31.497	24.011	38.492	7	15.989		55.984	19.503	40.989	25.0108	11.995	59.995		15	22.492	6.497	13.503	21.978	25
18.529	8.503	10	7.51	76.949	102		10.503	71.503	116.541	63	28.484	22		26.49	32.51	24.497	42.994	7	18.006		70.019	23	36.025	23.9873	13.49	57.025		14.497	24	6.51	13.994	24.994	23.503
21.09	10.527	10.018	4.982	84.618	97.491		6.491	67.855	115.762	74.382	32.509	17.964		25.437	33.982	26.964	41.036	8.036	20.018		97.618	23.946	41.491	21.9638	14.509	50.545		18.018	22.455	6.455	15.036	27.563	20
16.089	9	12	5.485	94.783	108.851		7.485	63.911	107.239	84.157	30.97	18.911		20.97	30.97	31.97	34.94	8.03	16.455		127.149	27.911	43.485	24.4851	15.485	46.119		21.515	27.455	8	13.485	34.694	21.515
13.521	9.958	16.083	5.521	118.77	120.355		8	60.396	94.249	92.667	30.562	17.479		18.521	32.562	44.521	32	9.042	16.958		140.54	25.479	50.479	26.5208	17.521	49.438		20.521	27.042	9.958	15.958	39.291	22.479
13.053	10	14	6.527	139.9	145.514		7.42	49.68	81.846	91.254	31	18.893		15.42	29.42	43.053	33.527	10	17		151.953	29.367	51.947	26	14.473	45.733		18.42	28	8.473	16.58	33.213	24
9.533	11	14.533	7	161.858	164.61		8.402	44.805	83.053	89.142	34.337	20.467		15.533	31.598	37.195	33.805	8.467	15.467		146.78	31.13	45.207	29.4675	17.402	49.74		18.87	24.065	9.402	13.065	26	31.065
10.923	11	12.077	6.462	185.077	166.308		8.308	39.77	76.999	90.155	34.846	19.538		16	29.615	30.923	36.308	9.923	17		125.077	34.538	42.616	27.6919	16	44.538		21.923	22.308	11.385	18	26.154	30.307
11.089	10.823	14.367	8	187.557	162		7.734	43.823	69.075	107.823	41.81	17.19		16.633	31.089	26.911	32	8.177	16.911		81.898	27.367	45.19	21.2655	17	34.544		23.177	19.823	12.544	18.633	25.266	22.721
10.9	15.35	16.699	9	181.247	158.149		8.2	47.45	51.9	110.1	40.851	18		16.45	34.249	28.9	30.249	9	19.35		75.051	23.55	41.149	18.7506	18.55	29.851		22.65	21.1	12.699	19.9	26	20
10.444	15.224	13.556	10.332	185.544	152.448		8	51	45.776	106.772	40.556	17.444		21	38.664	22.664	30.108	7.668	17.444		80.336	24	38.664	17.444	19.888	26.112		21.224	17.776	13.776	23.776	28.892	18
9.562	17.067	10	11.629	174.943	134.113		8	47.809	39.629	86.753	43.82	19		21.247	42.191	20.876	25.438	8	18.314		106.619	21.124	36.438	18.8093	22.562	18.124		19.562	17.629	10.753	42.258	32.247	19
9.135	14.594	10	8.703	168.671	132.625		6.865	48.135	37.026	88.026	47.297	21.297		21.271	44.432	17.432	24.594	8.135	18.568		123.813	17.703	30.135	16.1355	23.297	16.839		17.703	18.161	10.297	50.89	32.245	20.703
10.574	10.853	10	8	165.056	128.193		5.426	47.442	36.589	84.543	51.147	20.132		23.294	41.279	18.426	24.442	7.426	16.574		104.883	19.279	28.279	15.2792	24.721	15.442		14	14.574	9.574	63.97	31.736	23.706
10.421	9	11.421	8.841	149.289	130.841		8.159	49.205	32.841	80.99	45.318	15.841		23.795	39.523	15.421	28.262	8.159	15.841		80.636	20.421	30	15.6822	30.262	17.421		16.159	15	11.262	66.262	29.841	24.738
10.244	8	10.659	9.415	149.148	127.732		6.171	45.561	34.244	84.391	48.244	18.415		28.268	34.659	17.244	41.488	9	14.415		64.707	21.341	26.829	14.756	29.097	16.171		18.244	15.585	9	65.829	36.756	24.341
14.226	8.409	11.774	8.774	141.308	129.409		7	44.226	35.547	78.906	48.409	16.453		24.912	25.044	17.182	54.176	9.591	14.591		44.956	25	29.409	15.1824	26.453	15.044		17.818	16.956	9	58.226	34.818	20.409
21.029	9	12	10.597	133.147	138.777		8.388	47.194	29.403	70.044	50	18.403		17.791	27.403	19.388	69.67	10	15.403		34.956	27	35.597	18.0147	26.791	13.597		15.209	19.388	9.403	58.194	39.015	16.403
19.588	6.397	12.191	10.206	123.647	142.809		8.397	45.809	32.588	64.368	52.632	17.397		14.015	25.221	20.397	64.927	12.603	15.809		25.412	28.397	35.794	19.4117	31.191	19.206		20.603	20.618	6.397	56.794	48.588	14.588
19.174	8	13	9.218	102.648	135.87		6.609	41.262	32.218	67.174	51.956	18.174		12.435	29.218	19.174	72.303	12.391	16.653		19.218	30.826	35.435	13.3912	31.044	16.609		18.826	16.826	8	43.826	54.435	14.609
15.844	10.156	12.615	10.844	105.799	121.376		8	42.073	27.844	67.991	54.459	21.156		9	28.229	22.688	74.697	11.385	16		19.229	25.615	39.229	17	31	21.385		20.229	14	9.073	36.303	59.229	14.917
12.379	8.621	14.759	13	120.178	117.585		10.862	46.344	32.138	65.379	58.103	23		8.897	29.482	27.036	65.656	13.759	14.379		17.621	25.103	39.277	21.8616	31	19		19.723	14.862	9.621	33.862	59.138	15.379
12	8	14.747	12.253	128.208	114.143		12.879	41.758	32	73.626	51.747	25.374		9	26.989	26	61.11	13.374	18.253		15.253	27.121	37.253	21.0112	31.132	21		19.89	12.626	8.506	43.022	60.374	15.626
10.103	8.897	11.368	9.471	129.651	105.22		23.529	40.161	32	81.265	52.103	31.161		13	23.735	29.265	60.355	9.632	17		13	29.265	33	22.5291	28	28.265		23.955	11.529	11.632	63.22	61.471	14.368
13.362	7.362	8.638	7.724	114.218	100.276		28.467	43.743	31.276	75.724	45.276	39.914		13	25.171	31.98	61.79	8.362	15.724		11.638	28.447	27.638	26.5721	31.191	24.447		19.829	10.086	13.809	76.02	56.105	13.553
17.068	9.576	9.712	9.644	78.544	89.628		23.796	43.712	28.356	69.576	44	45.424		16.356	24.424	34.712	65.984	6	16.068		14.288	27.932	29.424	20.932	27.288	26.576		21.712	15.644	13.712	90.424	53.304	13.712
17.4	8.3	9.35	8.35	63.101	78.151		12.3	38.7	25.3	63.501	41.6	61.549		16.7	26.65	29.101	74.35	6.35	18		16.65	26.95	32.249	18.2494	27.65	26.4		22.899	15.35	13	90.799	39.149	14.451
20.033	9.311	9.656	12.967	46.066	45.689		7.311	38.934	30.689	63.902	37	74.197		18.377	25.344	19	90.213	8.344	15.311		18.377	25.623	29.934	16.623	25.344	27.656		31.623	16.098	10.656	91.934	29.246	17.033
22.737	9.323	10	15.677	48.707	30.646		9	40.338	30.338	58.985	47.662	78.354		16.045	24	19.677	110.015	9.338	14.338		15.692	27.323	34.662	10.6616	27	24.707		36.985	20.03	9.354	62.97	35.323	18.677
25.328	10.002	9.335	17.67	39.002	22.33		12.335	43.67	33.665	58.66	45.665	80.325		18.335	28.33	23.33	131.685	12.667	14		14.667	28	37.002	12.3325	29.667	25.33		40.342	25.667	8.333	45.005	37.01	21
34.673	9	7.693	19.367	34.327	18.02		12.633	37.673	33.673	52.96	43.96	75.02		17.673	28.633	32.307	146.407	16.693	16.693		12.327	29.593	38.98	12.6132	28.673	27.653		33.733	28.367	8.673	26.693	31.713	23.673
34.679	11.321	7	17.396	34.717	11.358		15.642	37.038	34.679	59.887	36.717	63.925		18	31.679	37.717	151.075	15.075	18.717		11.962	31.642	36.755	12	27.245	29		33.113	30.075	8.321	24.358	26	20.717
40.796	9	4.945	13	31.315	12.055		11.945	41.906	33.685	54.834	38.945	46.519		16.945	33.945	26.63	163.111	12.37	16.685		15.26	33.63	35.26	9.3702	30.685	27.37		30.111	26.685	8.945	23	22	22.63
33.764	9.618	5.309	9.691	37.146	13.073		8.309	42.927	28.691	59.4	31.309	38.382		18.309	33.854	19.691	180.146	9	15.618		17.073	32	33.236	12.691	28.927	19.163		32.691	21.545	8.927	18.927	22.691	26.309
22.394	9.697	7	6.606	28.516	9		6.303	35.606	27.484	54.303	35.697	26.941		19.697	33.697	23.213	215.335	5.303	20.91		23.09	33.697	35.729	11.6968	28.516	16		31.697	20.122	9.606	19	27	23.91
17.919	8.703	7.703	9	33.892	10		4.892	36.595	34.703	50.297	34.892	29.297		21.811	35.27	26.513	240.189	7.595	19.513		22.919	33.487	37.081	11.5134	28.108	17.297		24.297	17.189	9.189	24.892	30.297	29.027
16	7.291	6.874	8.417	36.291	11.583		5.166	34.749	30.709	48	39.166	28.457		22.126	42.04	41.543	236.96	11.834	19.291		22.086	37.543	41.291	9.2914	25.372	17.291		20.834	19.457	9.583	27.583	33.749	26.834
13.571	8.714	6.571	6.714	32	11.571		5.714	40.287	28.999	46.714	49.285	29.712		24.572	43.998	47.572	212.001	10.714	17		18.143	38.143	43.857	8.2856	26.286	18.429		17.858	16.571	9.857	41.286	34.429	21.714
16.881	10.72	7	5.72	30.559	14.559		4.28	37.28	24.559	44.958	68.762	40.314		28.601	38.958	49.28	175.007	13.441	18.441		18.72	26.678	46.559	7.5594	22.678	17.678		15.881	15.28	10	57.161	41.559	24.28
21.809	13.905	7.095	7.274	31.274	18.905		4.274	43.548	28	47.822	98.976	44.751		28	38.822	41.631	132.345	9.822	16.274		19.083	23.452	48.535	9.4523	26.822	22.095		18.905	13	12.905	64.274	37.822	23.083
26.732	15.66	7.536	7.268	35	30.052		5.268	42.464	25.536	48.196	125.033	39.091		22.66	38.268	35.196	113.569	10.732	15.464		19.928	21.072	50.268	8	25.464	26.804		17.464	14.732	15.268	67.732	36.072	26.124
30.427	14	8.738	8	42.641	39.379		5.262	46.786	32.214	56.311	126.689	25.786		19.476	31.311	28	102.351	9.524	13.476		12.476	26.214	53	9	26.952	25.786		22.952	17.262	16.524	46	31.359	28.379
30.231	18.488	9.256	10.744	51.488	32.181		5.025	48.025	27.719	53.512	112.025	21.281		16.488	38.256	33.694	96.85	10.512	14		11.769	28.256	52.488	7	26	31.537		23.206	18	28.231	30	33.05	27.975
26.999	19.249	11.999	15.75	58	22.501		4.25	50.249	30.249	60.75	103.25	20.25		14	36.751	30.999	102.486	15.249	14.499		11.001	32.999	48.748	6.7496	28.499	33.501		24.247	20	23.252	24.999	30.501	28.999
38.533	25.022	13.244	17.511	67.244	21.489		4.244	51.489	31.733	55.711	107.756	16.711		11.978	38.244	30.778	116.932	14.756	13.511		9.733	33.511	54.533	4.7555	32.022	30.733		22.267	20	18.978	16.489	28.689	33.022
44.898	18.045	11.716	12.284	53.284	18.477		6.523	51.284	26.239	53.716	123.955	22.716		9.477	42	25.807	134.932	21.568	11.716		10	32.045	51.239	7.5227	36.523	28.477		20.761	19.33	17	16.716	20.955	25.761
40.905	14.767	17.069	11.069	46.164	18.233		7.767	50.164	22.931	59.069	138.026	23.233		13.767	54.793	22.767	134.181	24.138	12.233		11.698	25	52.698	9.3017	37	32.233		29.603	19.534	14	14.466	26.767	26.931
27.092	17.639	14.454	8.773	34.815	16.454		9	58.227	25.773	51.042	133.042	27		17.092	79.403	21.454	130.731	30.05	15.773		13.546	27	58.588	10.5462	42.866	32.773		32.05	13.227	16.092	15	27.681	27.588
19.337	15	17	8.779	32.105	13.884		9.116	63.558	24	54	128.116	20.326		17.337	96.989	22.221	135.116	23.569	14.337		11.558	27.337	59	7	56.348	31.779		28.011	14.779	16.558	19.453	28.442	34.663
14.936	13	22.139	9.645	31.861	14.43		7.861	63.506	24.43	51.076	128.43	22.57		17.355	122.848	21	133.873	20.064	15.355		13	33	55.861	9.1394	45.633	26.43		26.494	14.785	24.064	16.355	27	41.291
16.419	11.581	32.116	9.209	30.791	15.581		14	49.721	26.419	53.791	138.372	29.419		20.163	148.07	21.511	149.86	14.163	13.209		13	35.209	53.674	9	41.535	23		27.954	14.581	31.907	18.163	24.372	39.419
21.407	9.407	44.576	11.186	28.186	14.593		12.61	44.797	29.797	47.407	134.424	40.797		16.186	178.456	24.203	157.916	11.39	13.593		9.814	40.983	48.61	10.4068	34	17.814		24.186	9.797	38.152	23.017	25.593	45.576
28.593	9	67.605	8.198	28.395	19.012		16.605	41.802	30.185	48.79	139.532	52.802		16.407	164.666	23.198	143.68	12.012	13.395		12.593	38.198	46.79	8	31.79	17.605		17.395	12.593	53.851	22	25.185	32.593
32.767	10	84.933	9.617	28.192	16.192		15	40.467	28.917	54.383	134.808	70.275		16.575	140.824	28	120.818	10.425	15.767		11.575	31.617	45.192	8	32.767	20.233		22.233	12.575	72.166	25.533	29.192	31
41.672	10.372	104.355	8.257	30.814	15.814		16.372	40.628	32.23	57.885	133.186	74.956		21.443	118.912	32	92.672	11.814	14.186		13.929	31.814	46.301	7.6284	32.929	17		27.443	17.044	113.355	34.487	32.186	31.071
43.8	10.36	131.062	6.18	27.64	14.18		16.46	44.841	33.8	53.62	134.46	54.9		32.28	114.321	30	71.82	13.54	18.28		16.28	27.18	49.08	6.18	37.28	27.64		22.54	19.979	163.822	51.72	42.54	34.74
33.959	15.696	148.166	6.826	24.826	13.826		19.781	33.652	28.696	52.522	134.433	35.696		33.13	92.996	25.826	68.781	18.085	19.652		14	31.13	51.87	8.6518	35.348	30.607		21	18.696	179.215	55.741	31.219	37
22.85	17.673	145.963	8.495	23.664	15.664		16.664	37.327	30.168	51.664	123.841	20.336		40.318	70.645	16.505	75.15	18.664	17		16.664	31.505	50.514	8.8318	41	19.664		16.832	14.505	207.318	53.822	27.019	40.168
15.974	12.812	136.812	9.838	23.838	14.838		13.162	32	26.974	57.377	119.188	17.838		31.188	54.565	21.325	67.377	15	16.487		15.675	30.812	50.325	9.487	30	16.838		16.838	15	226.701	43.727	27.162	53.325
18.782	11.531	133.878	6.469	23.218	16.156		10.156	36.374	22.939	50.252	110.374	16		23.626	48.183	21	51.313	19	16.156		15	30.939	52.905	9	31.252	14.531		21.156	11.313	236.252	31.279	23.782	46.626
21.849	9	103.916	10	26	18.699		10.849	32.452	21.602	48	121.247	15.151		30	36.891	28.452	32.054	23.247	17.301		17.398	37.398	52.699	8.5482	33.699	15.398		18.849	9.753	252.452	29.494	26.452	45.151
23	10.855	92.737	9.289	19.855	18.855		8.145	36.987	27.145	45.434	108.75	18.276		25.145	41.118	34.842	21.434	27.421	20.276		15.855	38.855	50.724	6.8553	43.276	21.842		18	8.579	244.737	21.566	22.855	37.855
21	9.556	75.694	9.139	18.583	20.139		9.861	35.139	28	47.694	123.25	18.861		19.833	38.75	41.472	19.278	36.028	18		14	44.167	43.833	6.8611	41.861	18.722		16.694	11.278	221.194	24.444	25.583	41.139
14.665	12	60.197	9.601	20.601	13.532		12.867	32.665	28.532	51.399	120.665	16.867		21.734	36.069	43.404	16.335	36.069	17.468		12.734	48.404	40.399	6.133	39.803	17.601		14.532	12.798	182.32	18.734	28.266	33.734
15.89	10.254	47.381	8.619	18.873	13.127		14.127	34.746	35.619	53.254	121.509	11.381		18.381	34.856	38.381	17.746	25.636	20.127		13.746	52.364	39.491	6.1271	42.11	14.873		15.509	11.271	167.976	16.619	39.763	29.127
13.485	9.121	42.485	8.879	13.606	12.243		12	33.97	37	57.03	117.728	16.636		21.757	29.302	39.151	19.879	26.879	19.485		14.757	55.636	39.909	5.1213	34.121	13.121		14.728	14.728	142.851	18.272	38.091	26.243
17.462	11.115	35	8.346	22.192	11.231		7.115	32.769	42.192	56.192	111.462	17.115		22.769	27.423	53.384	24.654	26.885	17.115		11.115	55.538	36.231	7.1154	34.423	14.231		23.462	15.346	156.347	17.885	57.423	22.577
22	14.781	27.438	7.11	24.562	12.219		7.438	34.562	42.014	48.986	111.357	21.11		35.795	33.686	53.795	25.343	33.452	25.562		12.89	47.767	34.343	7	39.576	17.219		25.657	16	172.548	15.89	50.671	19
37.518	17.896	26.896	6.415	20.311	11		7.104	33	40.171	50	94.311	25.104		42.963	28.171	50.238	22	28	29.274		10.104	54.585	34.518	9.1037	37.963	17		27.104	16.207	162.799	14.793	39.311	21.518
63.12	21.511	27.098	7.902	21.511	11.196		8.196	35.707	44.631	40.88	87.315	26.391		35.315	29.609	46.533	20.196	29.902	34.902		11.196	55.391	33.804	7.0978	52.337	15.587		31.587	13.489	156.511	15.315	32.196	24.098
91.448	22	22.184	8.632	17.092	10		9	38.448	39.897	42.368	77.092	26.724		32.632	33.54	36.989	23	27.724	40.713		12.184	62.644	34.092	8.0919	50.161	22.724		24.644	10.46	137.184	12.632	33.184	30.724
104.033	18.172	19.344	9	20.086	12.086		9	37	32.914	47.258	69.742	22.086		23.086	41	22.828	24.914	23.086	31		11.258	79.828	35.914	8	43.311	22.258		23.43	14.914	121.484	9.086	35.344	26.516
116.363	14.08	14.241	7.08	20.08	10.08		7.08	33.679	26.92	40.481	65.08	18.241		24	64.08	18.92	28.439	24.92	29.358		9.08	88.92	36.759	7.9198	38.637	22.08		20.401	14.92	112.717	8.92	38.642	27.802
139.041	17.851	12.149	8.149	24.851	8.297		6.074	30.743	25.851	47.851	61.851	20.926		22.851	100.48	17.851	27.331	20.223	22.149		9.926	95.811	38.074	9.8513	29.405	21		17.926	17.149	99.662	11.703	49.628	28.743
151.711	20	8.205	8.205	25.658	8.932		6.863	35.932	22.932	41.548	57.068	21		24.137	136.384	21.726	24.521	18.479	22.863		9.932	90.315	40.795	6.1369	26.589	19.411		18.863	25.932	95.425	10.795	63.452	35.589
177.626	23.687	8.125	8	23.687	10.125		6.875	33.25	22.687	41.188	62.25	22.812		26.937	162.689	25.687	20.812	18.25	27.499		9.25	76.875	43.499	8	21.875	18.125		16.313	27.687	73.437	9.812	71.311	31.75
186.943	21.716	8.943	8	23.773	10		4.057	33.17	24.66	44.83	59.319	24.773		32.66	161.624	33.319	21.716	16.227	29.603		13.773	64.737	39.887	11.8298	24.83	19		20.34	29.284	64.433	11.943	72.83	37.773
203.339	23.746	6	9.797	19.153	11.051		5	30.153	22.695	37.254	50.746	25.797		33.254	168.407	25.847	18.051	17.153	30.898		17.797	72.153	37.153	14.7457	25.153	24.797		33.949	30.509	61.051	12.949	52.559	44.797
185.685	18.91	7	10.91	18	12		4.955	39.64	25.64	37.09	55.955	25.82		27.27	163.135	26.045	16.135	18.225	34.82		15.135	65.045	39.955	17.7301	35.685	20.36		42.865	31.955	63.225	11	47.225	39.82
173.57	17.804	7	10.922	19.117	12.961		5.922	33.039	26.844	38.117	56.726	19.078		25.235	154.961	27	14.117	21.156	33.039		26.039	56.274	43.883	8.1956	39.609	22.156		46.039	30.687	63.078	14	44.156	33.765
153.934	12.033	5	10.067	21.1	15.933		6	30.1	29.1	32.967	51.634	18.967		32.1	145.299	26.033	18.033	17.399	33.834		33.1	46	40.867	7.0333	41.767	23.867		52.9	18.933	62.166	14.033	45.333	26.8
123.671	12.055	7.973	8	19.918	14.973		6.945	32.082	31.973	36.918	38.863	17.973		37.055	159.493	29.055	14.027	20.973	28		32.055	39.918	44.863	8.9452	49.562	20.945		55.617	11.027	72.808	17.836	44	24.945
90.108	13.978	10.978	6.065	14.043	14.043		10.022	33.957	41.871	30.172	34.065	17.957		31.043	159.43	40.108	14.043	16.172	26.935		23.086	30.129	40.957	7.0645	49.677	19.065		38.892	9.129	64.022	12.914	35.151	22.957
98.75	9.984	16.984	7.984	13.969	16.969		9.063	35	49.922	36.031	34.078	13.984		24.031	180.078	45.156	15.984	19.031	30.984		21.078	30.11	42.078	10.0156	59.593	18.937		27.969	12	59.969	14.969	40.11	22
94.922	10.02	18.99	5.01	15.039	16.02		8.02	34.059	50.912	32.088	39.078	19.029		20.98	203.756	49.029	13.98	17.02	26.059		26.039	24.068	46.029	11.0293	62.785	17.951		20.98	11.01	68.883	16.039	46.117	19.029
86.031	12	18.992	5.008	15	13.004		6	28.02	36.973	39	43.016	22.031		17.004	182.02	50.023	11	18.012	28.016		22.012	25.977	39.016	13.9961	65.89	15		15.996	13.004	65.98	30.004	58.027	31.996
79.002	9.004	11.996	8	19	12.002		4.002	33.994	28.002	35	47.99	24.988		19.998	195.01	60.004	9.004	19.994	29.984		27.982	20.002	39.006	11.9941	60.043	16		11.998	12.008	71.004	63.996	61.98	36.01
60.039	9.016	8	9.008	17.016	12.984		4	32	21.023	31.984	37.047	25.937		19	179.086	80.969	8.008	25.008	36.922		27.961	15.016	42.969	11.0156	47.07	16.008		14.953	15.984	68	81.055	54.984	36.047
51.055	9.973	6.973	6.041	16.068	10.973		4.986	31.973	19.055	33	44.904	26.959		20.959	159.342	107.904	10.973	29.918	38.822		24.973	15.014	45.932	10.0274	46.014	17.959		13.959	13.014	72.973	83.11	57.904	41.986
45	10.922	8	6.039	21.059	12.961		4.02	32	24.039	29.078	39	21.98		20.98	153.939	107.883	11.02	26.961	31		24.922	13.137	43.922	12.9413	35.098	18.02		17.922	11.98	59.274	59.02	58.137	45
47.153	13.949	12.949	8	19.025	10.051		4.975	40.873	18.203	40.949	37.975	24		19.025	156.195	100.797	11	26.924	26		23.898	15.051	54.076	9.0763	32.076	19.949		18.949	10.975	59.051	45.025	57.822	57.822
35.376	14.906	15.844	7	20.844	10.063		7.031	43.875	23.969	38.063	34.969	23.969		20	154.283	76.844	13.094	20.906	21.875		22.937	19.969	47.125	10.0313	26.969	19.937		25.094	11.937	55.125	44.937	59.969	77.687
28.669	15.037	16.74	8.037	14.186	12		5.149	42.963	29.074	33.963	31.074	23.814		20.223	150.118	73.111	15.149	14.074	24.666		19.926	30.703	51	14	22.149	17.149		26.926	9.963	48	52.149	55.186	91.963
23.344	16.043	13.871	9.957	24.742	9.086		5.129	46	26.957	27.172	32.086	22.871		25.742	132.496	75.914	15.129	14.957	20.871		17.957	34.043	50	12.0861	18.086	18.086		22.957	7.957	35.344	55.129	59.172	105.656
16.293	13	10.756	5.147	25.804	9.098		5.147	38.098	28.342	28.293	33.804	19.196		21.098	122.983	74.098	13.147	12.049	25.902		19.098	38.609	39.587	12.9022	17.804	22.853		18	5.147	35.293	58.56	47.978	101.658
13.055	11.11	10.781	7.11	24.671	15.726		5.055	45	32.164	24.164	36.617	22.548		27.11	131.191	79.931	13.89	11.274	23.89		22.945	25.617	48.89	10.8905	18.11	26		15.055	8	35.164	57.836	46.219	96.452
9.061	8.121	9.879	7.121	23.515	16.818		5.939	41.818	29.697	27.939	39.879	28.182		25.424	117.425	92.94	12.303	11	24		23	21.757	46.818	9.9394	18.818	28.818		13	9.939	40.061	80.697	39.939	84.454
9.067	8.067	10.067	7.933	16	14.734		5	38.266	22.266	26.333	39	22		25.067	107.195	113.062	17.933	10.067	22.734		22.933	16.734	45.601	8	17.667	26.867		13.933	14.667	34.133	118.071	35.867	65.468
10.855	8.217	10.783	6.072	15	13		5.145	35.434	25.434	23.362	41.421	18		40.783	82.882	115.592	16.796	12.855	15.145		25.289	15.928	33.724	9	16.928	33.783		11.289	17.421	32.289	130.697	35.072	40.362
11.844	8.156	11.687	7.156	15.765	10.922		5.922	36.235	21.782	26.235	35.922	11.922		62.939	76.017	114.095	22.156	19.609	14.078		28.078	16.922	32.626	11.7653	20.078	38.687		15.687	13.922	32.626	94.452	38.765	44.983
14.664	10.084	6.916	7.832	10.832	9.916		7.916	31.832	27.579	28.168	28.748	15.168		93.934	68.421	126.991	23.252	20.664	17.579		24.505	12.916	36.916	10.8318	20.168	37.664		13.832	9.336	42.495	50.579	51.664	32
11.82	12.09	5.91	3.27	9.91	9.18		7.09	31.91	18.09	31	27.09	16.18		96.699	61.82	144.571	25.09	20.72	14.27		27.36	15.18	34.36	12.82	24	33		10.36	12	43.82	27.46	46.18	32.55
8.712	16.479	5	5.096	7.192	9.096		7.904	31.521	15	32.904	28.521	18.808		110.355	64.808	152.987	23.808	23	22.521		27.808	18.617	41.808	13.5208	20.383	35.808		12.192	14.192	43.383	15.096	41.521	30.904
8.695	12.509	6.593	5.797	7.797	10.102		9.695	31.593	16.203	31.695	22.203	20.305		98.051	64.881	197.914	26.593	21.102	23		32.491	19.797	37.102	9	20.61	42.491		9.898	13.898	42.61	10.797	39.085	30.797
7.892	12.892	4.892	4.108	9.785	12.323		8.108	32.43	18	29.645	26.785	19.538		88.861	57	223.729	24.57	14.785	31.57		30.215	21.139	34.076	7.2152	27.892	40.892		9.892	13	44.323	8.785	32	32.677
9.773	9.567	5	5.887	8.887	12.887		9.227	36.773	17	34	28.34	19.227		59.681	54	185.823	22	14.887	28.773		31.433	17.681	38.773	6.3403	31.887	44.773		10	12.433	38.681	6.227	31.66	27.433
10.761	11.881	6.881	6.119	8.761	9.119		9.119	36.761	18.477	34.881	27.119	21.119		51.045	48.358	161.136	26.761	9.119	24.761		32.761	18.881	38.119	10.7614	39.403	43.881		11.761	12	41.239	5.358	32.716	29.761
9	11.875	7.624	7.626	6.25	9.875		8.125	33.125	24.374	38	27.875	21.626		44.124	50.376	132.875	24.25	6.25	20		29.999	18.75	38.125	9.4993	37.875	46.374		12.499	13.875	53.999	6.75	29	29.376
13.476	10.738	11.476	12.869	7	8.393		8.262	41.524	24.131	31.655	21.393	23.869		42.262	49.869	138.621	18.476	6.131	20.131		21.262	11.655	39.393	10.6068	28.786	44.262		9.131	12.607	43.131	6	34	37.262
14.589	7.726	13.452	10.548	7.137	8		8.411	33.863	23.822	34	24.548	24.137		45.042	47.315	162.095	13.863	8.274	18		19.822	12.411	48.452	8.8631	32	62.22		13.726	10.589	45.137	9.726	40.274	40
15.143	10.572	8.143	10.857	7.572	9.857		9.714	40.714	24.713	33.428	25.428	29.572		41.286	38.143	171.142	14.857	10.714	19.286		21.429	14.714	57.143	14	31.714	60.143		13.714	12	44.143	11.572	37.714	36.286
18.108	10.149	7.595	7.743	8.297	9.703		15	40	22.824	35.041	22.743	27.851		42.513	33.743	169.784	13.851	9.297	26.851		19.595	15.149	54.257	12.2567	30.189	66.513		13.149	15.595	38.149	12.554	38.703	31.041
16.691	11.536	9	8.773	9.845	12.691		18.845	41.073	21.854	39.536	27.155	26.309		51.155	36.155	124.09	17.309	10.536	28		21	19.691	57.609	10.5364	35.382	58.382		13.845	24.536	39.764	17.073	37.382	29.236
9.84	8.84	10.642	6.642	9.679	13.519		23.198	39.198	19.481	40	28.481	27.038		70.198	34.84	101	15	11.321	26		18.16	28.236	47.123	10.6792	36.444	46.198		11.679	28.679	34.962	16.358	39.358	32.679
7.831	7.166	17.333	9.499	9.834	11.499		27.333	42.504	16.499	40.665	27.499	23.002		74.501	32.166	78.665	16	10.667	23.166		22.501	22.667	40.333	8.6675	46.831	34.166		12	25.834	44.499	13.834	40.67	33.166
11.172	6.516	20.549	12	12.484	12		32.139	37.828	14.689	38.066	25.549	20.656		80.139	23.344	72.861	22.311	10.828	22.656		20.516	22.656	38.516	9.8279	41.205	26.861		12.967	25.344	54.623	11.311	40.484	37.311
14.178	6	18.712	11.644	12	17.178		31.11	34.178	16.822	43.466	31.068	18.11		68.466	28.11	63.356	16.822	12	22.246		23.534	23.466	37.246	8.534	32.424	21.822		10.644	24.534	46.178	9.534	39.424	40.178
13.184	4.184	12.816	11.816	10.368	12.552		28.184	39.816	18.448	38.655	31.735	18.265		57.816	27	60.39	17	12.632	28.897		22.368	25	37	14.6323	27.919	20.816		10.448	27.552	47.632	15.184	50.184	40.471
12.759	4	8	9.81	10.19	14.431		23.81	40.621	15.569	36.518	32.518	14.81		63.415	28.621	54.138	18.621	13.949	30.431		27.621	26.569	34.241	9.8103	24.379	17.949		13.051	24	40.19	10.759	46.518	42.708
8.782	5.196	8.804	12.413	10.587	13.218		23.218	37.413	17.218	44.24	32.196	18.022		73.543	35.978	52.413	15.804	14.587	27.022		22.978	25.174	36	12.8044	19.978	20.196		12.609	15.782	39.804	9.587	53.196	59.152
7	7.799	8.597	17.194	13.201	13.799		21.791	42.194	14.799	41.194	37.201	17.791		76.194	44.806	45.403	21.194	15.403	30.799		24.806	20.41	39.604	11.3956	15.41	20		12.597	14.403	36.799	11.403	52.993	69.425
5	11	6.207	18.171	12.829	12.585		15	42.073	14.585	41.171	33	24.756		81.963	59.89	47.756	25.756	15.829	25.829		23.378	16	44.451	8.7927	11.829	16.415		11	10.415	27.659	9.415	51.207	79.769
7.787	14.574	5.787	16.934	9.64	14.36		12.213	52.508	13.574	40.279	39.36	23.787		102.589	54.574	47.655	27.721	12.574	24.64		23.36	15.64	53.706	9.066	11.64	20.787		12.64	14.066	35.426	10.213	45.787	88.477
6.219	15.657	5.781	10.905	12.781	14.781		11.657	51.124	11.219	41.095	36.686	27.905		127.59	48.467	46.247	25.124	11.781	25		19	14.314	66.219	8.8763	10.657	21.124		11.438	14.753	33.781	8	51.124	104
9.225	13.225	6.45	7.55	14.675	16.1		14.9	52	9.775	48.425	31.875	21		140.152	36.45	52.626	24.55	9	26.325		21.325	14.675	68.775	8.4499	12.225	23.45		10.125	14.125	35.875	8	47.875	100.8
7.154	14.462	9.538	6.769	16.077	16.692		14.923	55.154	10	49.692	35.538	18.308		140.077	30.616	67.153	20.231	10.462	23		21.384	19.923	72.462	8.7692	11.769	30.231		11.769	10.616	39	6.462	51.538	85.231
9.237	11	9.58	7.527	14.237	18.527		16.473	54.817	12.29	47.71	40.58	14		151.497	29.657	71.16	19.237	9.237	22.473		18	19.71	78.183	8	11.237	30.71		9.527	9.71	36.657	4.473	48.527	85.367
8	12	7.757	7.515	15	18.03		12.213	51.728	15	49.485	48.272	13		152.396	33.455	76.787	19	11.757	26.243		24.272	16.757	93.545	8	12.757	43.183		10.243	8	47.455	4.243	47.302	92.668
6.248	9.752	8.752	6.497	13.994	15.497		12.248	61	15.248	51.497	53.503	13.497		137.975	33.745	74.503	16.752	8.994	25.758		20.248	16	104.51	9.7452	15	42.726		10.497	6.745	61.49	4	35.739	115.51
4	9.254	8.746	7.509	14	15.509		13.746	67.543	16.983	47.526	58.457	14		114.831	37.491	72	19.746	10.237	24.509		26.746	13.254	87.034	10.2543	18.746	33.814		13.746	8.526	89.474	6	36.746	114.271
5.26	9.041	8.78	6.78	8.78	14.78		13.74	76.26	19.959	54.041	53.659	11.561		122.52	38	63.699	18.561	8.48	23.52		25.52	15	81.48	9.7399	23.22	33.642		13	11.041	96.838	9.22	37.52	112.439
6.202	9.734	10.532	8	7.532	15.468		16.532	67.266	19.404	51.394	49.138	17.532		132.32	43.468	59.798	23.266	6.734	21.734		31.606	12.798	81.064	6.532	29.734	31.064		14.532	13.064	86.468	9.202	43	104.946
6.272	9.728	9	8.728	8.272	12.272		19.456	74.825	18.728	48.272	45.359	16.903		143.622	37.544	61	18.544	9	23		34.737	14.816	82.272	8.7281	39.281	33.816		14.631	10.359	67.184	8	44.456	91.562
6	11.722	6.556	8	12	15.889		21.722	79.333	22.444	52.889	58.722	18.667		158.944	42.444	61.333	17.722	9.167	22.833		34.222	17.167	83.778	11	52.056	31.167		17.889	8	58.889	5.722	52.556	78.111
7.284	14.866	7.866	12	10.567	13		20.567	79.298	18.866	50.851	62.567	21.134		156.345	35.269	68.716	15	12.284	22.702		26.716	14.433	85.284	13.2836	63.164	31.985		23.433	10	55.716	5	45.851	82.462
11.289	13	6	13.158	7.711	16.842		24.026	87.421	20.842	51.868	59.868	23.158		171.816	35.868	71.974	14	16.421	19.579		23.421	9.289	82.263	9	65.684	29.605		21.711	11.421	57.289	6	51.105	80.105
14	16.228	6.295	11.886	6.705	17.523		28.477	87.933	21.114	48.772	54.772	26.591		193.363	38.409	68.705	20.591	15.295	22.295		24	8.409	81.046	8.7046	64.295	30.477		18	10.523	48.295	7.409	52.228	81.73
20.096	18.398	9.301	14.205	8	18.795		30.627	88.506	23.096	50	52.301	24.506		218.578	42.699	67.711	20.205	14.096	22.506		24.096	7.699	75.699	7	65.699	33		20.699	9.301	43.193	7.699	57.988	66.988
18.693	22.15	9.693	17	9.079	16.228		35.685	86.465	30.157	55.843	40.457	21.307		212.913	37.386	80.315	21.764	12.772	22.843		20.614	9.614	78	8.6929	57.386	32.228		17.614	8.614	33.614	8.386	67.228	57.929
17.061	21.061	13.687	16	5.687	19.626		29.878	84.565	27.252	51.374	38.565	16.939		226.137	35.626	82.183	19.878	14.687	26.939		22.122	10	78.191	5.313	50.878	35.817		14.313	8.687	29.626	8.313	68.374	55.748
18	22.131	13.956	18	6.319	20.319		26.913	84.855	22.869	52.319	39.638	14.319		255	35.362	114.812	21.551	14.681	28.594		22.044	10.956	82.044	6.6812	54	41.594		16.044	12.725	28	7.681	64.551	61.725
15.649	20.325	10.623	20.299	7.351	21		19.948	86.026	23.974	50.598	39.273	13.649		255	34.377	149.753	18.948	16.701	24.572		22.026	9.325	82.87	8.7012	48.026	45.948		18.428	12.948	25.974	6.675	59.922	73.13
11.339	21.008	12.992	24.992	5.653	24.653		19.331	86.678	17.975	50.322	38.661	15		255	30.331	188.125	21.661	12.339	23.653		21.669	11.331	88.975	8.3306	49.339	53.669		13.322	23.339	28.331	5.322	50.339	100.778
7.664	15.991	12.336	26.346	6.664	21.355		17.336	80.346	21.682	47.654	41.327	13.664		248.364	35.327	233.805	24.009	8.664	23.346		23.318	11.664	84.664	10.6636	45.682	63.336		17.327	32.654	31.654	7.664	45.972	146.823
11.973	13.631	15.973	34.946	5.685	23.315		20.342	80.369	19.027	45.631	33.658	13		243.134	42.262	237.885	24.711	7	25.631		18.658	12.658	76.711	12.0269	47	80.315		20.396	50.711	31.711	6.685	52.262	168.677
13	13.652	15.956	31	6.652	23.652		21.956	86.741	19.437	46	27.696	15		238.526	41.607	239.681	24.222	8.696	26.607		19.607	14.741	68.081	11.3482	42.259	81.482		24.259	50.348	30.133	7.348	49.044	160.385
13.708	10.292	11.354	33.876	7.708	21.708		27.23	86.708	22.248	50.292	25.77	13.416		255	46.938	218.441	22.77	12.646	24.292		18.292	14.646	65.062	11.354	33.584	93.602		15.708	46.124	39.814	6.708	56.23	152.795
11.28	9.28	8.64	33.36	8	21.92		30.56	85.681	25.36	44.599	30.08	16.64		255	44.08	175.283	22.28	15	25.28		16.92	10.44	65.882	10.0797	28	103.36		15	49.519	33.841	7.36	69.841	151.843
9.634	9	8.366	38.829	9.097	18.903		34.366	80.634	27.56	44.805	34.537	17.074		249.148	40.097	137.513	23.097	10.634	29.366		13	11.634	67.097	8.6342	28	103.292		16.268	54.926	35	6	77.611	170.101
7.885	8	10.858	36.743	9	19.628		32.257	91	28.743	40.487	34.513	18.115		222.134	40.23	110.142	21.088	9.257	28.399		13.487	10.858	69.142	8	23.628	104.257		15.257	67.257	32.628	5	67.399	210.736
6.378	9.622	11.867	33.888	10.133	18.643		30.622	90.51	23.888	42.245	31	19.755		188.582	44.133	90.092	27.02	9.867	20.51		12.755	9.51	68.265	9	25.622	89.092		15.735	72.51	37	7.622	61	250.47
6	9.467	9.383	37.45	12	16.767		23.55	99.917	21.15	46	30.467	22.3		183.249	46.533	66.55	28.3	11.617	26.3		13.617	10.15	68.767	8.3834	25.467	71.866		17.233	68.067	48.933	8.233	53.067	252.7
6	6.832	8.389	40.892	10.946	22.557		14.611	107.335	17.778	45.778	27.443	24.168		188.712	43.557	44.108	28	13.389	27.892		13.389	10.222	60.335	12	23.778	61.778		26.275	69.335	73.161	7.389	46.389	230.785
4.605	8	9.185	69.853	12.815	20.395		13.42	108.951	12.79	43.371	34.395	22.766		180.961	33.79	38.024	32.21	14.21	29.766		14	12.79	60.79	12.2098	24.629	65.049		31.678	66.21	82.259	6.815	43.79	207.371
4	11.599	8.401	102.643	10.401	22.01		9.203	108.208	11.604	40.599	43.609	21		169.188	31	31.604	35.401	15.198	29.005		13.599	13	61.599	11.2029	24.802	61.594		26.193	65.792	76.594	7.198	45	173.406
4	11.373	8.814	128.308	7.814	27.627		9.814	106	12.373	44	57.475	21		179.848	32.186	33.745	41.373	15.966	30.966		15.373	15.814	63.221	14.5932	24.779	58.118		21.525	77.152	58.593	4	51.152	171.559
4.413	9	10.238	154.778	5	32.651		10.238	108.714	11	42.698	67.429	21.587		199.714	28	28.873	42.238	11.762	28.286		15.651	13.587	68.825	14	23.349	44.825		20.762	71.524	42.714	3.587	50	157.762
5.163	10.163	10.419	183.651	5	31.93		9.256	109.86	17.163	39.326	82.209	28.326		219.767	23.581	31.07	39.581	9.837	24.814		14.674	14.674	91.907	17.4186	23.837	29.767		21.326	68.651	38	5	54.489	159.511
5.151	8.576	11.151	217.849	6	34.82		7.576	114.093	22.453	41.424	98.216	31.302		255	26.878	26.698	38.453	9.849	23.302		17.424	10.273	102.122	23.3022	23.302	24.122		25.727	69.331	36.273	5.576	46.151	145.244
5.57	10.43	12.861	250.848	5	32.721		6.43	109.443	24.988	36.861	90.176	28.139		255	19.43	21	36.418	11.291	23		19.279	9	100.988	23.2787	20	23.709		24.279	70.545	37.418	5	37.012	172.721
5.436	12.309	11.309	255	8.128	27.617		6.436	109.564	18.819	40.309	90.67	19.128		255	20.436	23.691	27.511	9.564	24.564		21.128	10.436	82.819	25.1276	20	20.255		26.511	73.074	43.564	6.872	35.564	191.638
7.442	11	10.326	255	8.116	26.326		4.674	98.79	12.884	46.022	90.863	13.884		255	24.326	23.442	29.348	10.884	23.79		22.116	10.558	62.116	23.7897	19.558	20.768		26.558	66.79	50.442	6.884	38.326	218.949
6.448	10.104	12.448	248.104	9.104	20.104		4.896	93.896	10	44.208	76.823	16.552		255	23.865	25.76	32.688	10.448	25.104		22.896	10.896	52.312	26.8645	20	22.656		25.552	72.281	48.448	7.896	38.073	212.948
8.092	12.546	11.454	236.286	8.185	22.092		4.908	90.361	11.361	49.639	80.538	15.908		255	20.37	34.555	33.815	8.546	21.361		21.546	12.546	55.454	28.1848	22	20.185		21	69.739	42.185	6.908	51.101	185.579
7	11.702	10.46	225.46	6.54	19		4.54	79.379	12.621	49.863	84.839	17.621		255	21.323	51.186	33.919	7.839	23.298		18	12	50.782	29.0807	22.46	16.161		23.081	60.782	41.782	7	51.565	178.372
5.069	13.466	9.862	231.483	6	22		5.466	78.069	14.466	45.483	93.517	17.466		255	19.397	70.552	20.862	10	23.259		14	11.466	48.672	32.2758	21	17		26.931	54.81	38.603	7.672	60.741	182.965
4.057	10.057	7.057	215.586	6.057	19.414		5.057	80.414	21	47.7	93.3	21.586		255	20.414	83.044	22	10.529	22.943		12.529	13.057	43.943	29.5858	23	15.529		25.471	51.286	40.643	7.471	63.643	165.558
4.045	10	5	204.5	7.523	15.523		6.477	77	24.909	49.045	94.386	22		219.023	21.568	89.068	26.955	10	18.477		14.045	17	48.955	33.7046	25.568	14.045		23.614	44.318	37.659	8.955	73.045	162.114
5	13	4.966	183.337	6.067	16.483		5	75.551	31.831	51.449	97.067	29.966		171.202	22	83.618	31.618	10.517	21.966		11.483	18	57.584	31.0675	26.517	13.483		32.966	35.169	40.067	9.517	75.483	166.776
4.511	15	6.467	170.863	8	14.956		5.467	72.423	35.335	54.978	93.577	37.511		129.445	20.956	97.753	26.978	11.511	23.489		11.956	19.044	58.555	35.467	29.022	16.978		27.445	36.022	39.643	10.956	83.511	150.22
4.99	14.01	6.495	150.154	8.505	17.979		5.485	69.495	41.959	48.495	76.021	37.505		109.546	22.01	104.082	27.485	13	34.959		16.505	23.464	57.505	37.5051	32	16.515		24.464	36.505	43.031	8.99	92.979	155.618
4.999	13	5.501	132.483	10.001	27.502		6	65.99	47.004	60.501	73.996	46.001		84.498	21.499	117.984	24.001	10.001	36.001		24.501	19.502	51.003	40.4949	31.993	20.496		22.502	43.999	48.999	9.502	101.501	181.978
6.52	12.013	6.507	121.322	12.987	33.546		6.974	69.013	44.586	52.026	81.48	40.573		68.987	22.987	123.842	23.507	12.507	46.441		30.053	14.52	48.546	36.4802	33.96	22.507		21.533	49.921	46.934	12.026	107.546	209.269
5.488	9.488	7.488	103.601	12	32.662		6	61.925	33.612	55.05	84.413	43.025		49.438	26.537	114.825	23.562	17.562	43.413		40.562	9.488	54.463	37	34.512	24.025		19.075	49.125	60.463	11.512	94.512	224.889
6	13.073	8	90.042	12.11	25.073		9	63	31.555	49.073	88.262	47.555		45	27.853	99.298	23.482	19.073	46.853		52.628	9.518	54.628	32.4083	40.555	25.555		19.445	50.11	72.335	13.518	90.628	210.638
6.524	14.855	9	75.476	9.476	23.621		6.427	62.379	24.194	59.766	90.282	55.613		36.524	35.427	93.185	26	24.621	55.234		63.573	12	57.476	30	40.903	31.903		21.048	60.621	70.855	13.524	91.564	188.129
6.41	18.759	8	68.06	7	19.06		4.47	62.59	23.59	58.831	77.88	48.229		33	37.711	93.688	19.47	24.12	59.929		62.35	14.82	55.88	34.0601	34.53	29.289		21.53	81.432	65.06	16.41	81.94	158.399
5.072	24.784	8.464	72.216	7.072	18.072		4	65.752	27.823	61.216	74	37.464		29.32	36.288	110.994	25	16.144	55.177		53.928	17	51.039	39.6078	31.536	23		21.072	98.327	68.359	16.856	85.105	142.137
4.375	24.207	6	62.084	6.458	19.625		5.542	60.793	27.625	57.916	71.251	27.375		32	36.625	122.953	25.207	15.625	46.749		46	20.625	56.793	35.7927	26.167	25.04		26.084	110.334	75.502	14.666	85.498	141.498
5	21.809	7.548	61.357	8.452	15.262		4	61.452	25.548	58.452	70.643	24.166		32.071	30.834	145.951	34.548	14.357	39.548		49.452	17.905	47.905	33.8337	27.643	28.619		28.548	114.597	86.501	15.166	96.88	140.452
5	13.214	9.107	56.875	9.446	18		4.554	64.107	30	62.768	70.768	22.446		33.339	24.428	161.965	38	13.446	33.125		61.554	14.768	45.554	31.3213	27.554	30.893		27.465	131.392	84.964	17.893	107.465	123.554
4.441	9.881	8.559	54.678	14.119	19.441		6.441	57.678	33.678	69.035	73.881	22.881		37.441	23.559	183.064	37.084	12.119	24.441		64.594	13.322	43.441	31.7971	27	27.644		24.441	127.559	92.748	17.846	113.322	104.832
4.304	7.435	6.565	56.565	13	15.696		5.565	55.608	34	73	73.869	24.304		41.174	24.826	189.346	44.304	9.869	27.131		58.608	13	41	28.6958	30.826	27.739		22.869	100.782	96.567	22.651	109.043	86.174
5	5.858	6.713	65.144	14.713	17.998		4	61	38.142	74.998	63.856	22.002		39.715	25.571	180.867	42.998	11.856	27.429		50.287	13.285	43.144	29.998	28	21.429		15	92.144	86.136	15.431	104.427	87.14
5.423	5	4.154	70.115	11.154	17.308		6	58.269	37.384	73.577	60.885	18.692		34.731	30.731	162.535	40.462	10.577	27.423		41.538	11.846	42.731	28	26	18.423		16.154	81.538	81.731	11.807	96.423	86.039
8.583	4.834	5.166	74.332	10.749	20.417		4.583	59	35.834	70.743	57.417	18.834		28.417	33.749	155.011	42.834	8.834	35.086		33.086	15.583	51.497	29.3315	33.914	18.417		13.417	83.422	74.754	6.668	80.417	88.663
11.234	5	4	67.944	7.589	21.411		4.589	58.234	35.121	68.944	56.766	21.411		27.178	31.411	164.337	38.822	13.411	60.234		34.589	20.29	59	32.1775	31.178	17.411		19.411	85.879	57.056	6.589	71.234	90.476
11.189	4.216	3.405	63.757	7.405	19		4.405	58.216	31.946	71.946	51.973	33.838		23.378	27.622	166.918	34.378	12.784	72.595		31.189	19.838	62.189	31.2161	34.162	18.432		14.811	92.216	48.081	5.595	64.622	100.352
7.6	3	4	63.404	6.6	15.801		5.4	58.397	28.603	64.804	48.998	39.797		18.6	26.799	163.189	34.196	11.801	66.794		36.603	21.397	54.203	32.799	37.002	19.397		13.598	100.801	40.792	5	57.598	101.4
5.394	6.606	5.181	65.362	8.606	15.787		6.213	54.968	31.032	62.032	51.181	50.905		15.394	26.394	141.149	32.149	12.394	52.213		45.181	16.362	61.308	36.8191	42.425	16.575		15.968	90.181	40.181	8	58.575	100.362
6.776	5.388	4.612	65.327	7.163	17.388		4	57	40.286	56.612	49	73		13.612	26.388	125.021	34.429	11.224	38.673		52.327	18.102	59.571	40.7345	46.673	13.163		14.776	98.041	44.061	10.388	53.837	95.653
7	4.382	4.382	64.819	8	12.146		3.382	51.382	36.91	64.472	52.854	85.146		14.764	26.528	101.729	28.91	10.382	35.528		53.382	17.91	47.09	40.1457	42.709	15.09		14.618	123.055	44.09	9.236	55.819	108.764
4.624	6.624	5.624	50.256	7.624	13.248		4.376	44	40.248	66.624	57.248	80.368		17.376	24.872	86.153	28.504	10.624	36.624		51.248	21.256	44.368	41.624	49.368	17.248		11.128	155.735	42.504	9.872	56.512	123.864
7	7.26	6.63	36.812	7.26	10.889		4.37	49.111	40.447	75.591	56.63	81.63		19.481	21.63	81.403	26.37	11.481	31.072		45.111	21.702	40.039	37.4421	51.668	17.519		12	180.597	52.072	7.37	57.442	127.226
7.271	7.907	6.271	29.186	4.364	9.636		4.271	46.093	32	68.093	57.721	81.907		23.636	21.364	72.472	27.45	16.093	34.007		37.364	25.093	47.086	42	51.086	14.457		12.271	172.357	59.1	8.814	55.914	114.892
6	7.925	5.283	29.566	5.358	8.717		5.642	43.925	26.925	71.075	56.642	80.699		22.075	25.509	52.602	34.491	15.792	31.717		30.358	26.434	49.584	39.7169	53.699	13		13.358	151.982	65.509	7.642	56.377	102.53
6.295	8.885	5	30	5	10.942		4.647	36.705	25.122	71.583	47.237	88.173		22.942	22.058	42.462	34.237	16.353	29.173		23.353	25.526	50.705	36.468	48.41	15.353		14	124.59	73.705	7.353	58.699	91.538
5.693	7.96	4.347	38.186	3.693	9.653		4	32.96	20.693	70.08	44.92	86.226		18.96	25.226	36.854	28.96	12	28.814		24.733	20.733	45.04	40.3868	52.186	16.92		19.613	114.92	80.04	10.96	56.08	89.106
5	9.659	4.318	37.296	4.659	11.682		4.341	34.614	22.341	61.704	45.251	79.569		18.341	18.659	43.978	31.955	10.659	30.978		19.682	14.363	37.386	46.3183	52.251	17.637		21.933	119.955	81.022	15.978	47.067	91.91
5.665	10	3.335	33.995	5	13.67		4	29.995	23.33	63.345	51.641	82.655		14.665	18.34	43.005	31.32	10.665	32.335		21.005	9.675	38.005	47	47.995	17.33		25	117.67	68.359	17.33	46.355	75.66
4.987	7.658	3	26.684	5.671	15.975		6	31.342	31.355	66.684	53.316	81.355		13.684	15.645	47.304	34	15.013	35.684		24.329	8.316	45.025	47.3291	51	21.038		29.658	104.064	57.962	17.013	45.633	68.355
5.323	7.646	4	28.354	3.677	18		6.323	26.323	34.414	67	64.646	75.091		15.677	18.616	43.646	25.677	13.97	35.354		21.677	10.677	46.707	44.6161	48.737	27.414		29.323	75.091	48.556	15	50.556	68.354
4.683	6.587	5.635	32.048	5.683	14.952		6.635	26.317	31.096	75.557	66.222	70.778		17	19.222	37.443	25.048	14.317	29.635		21.048	17.048	49.096	42.7306	45	31.509		22.413	63.874	45.587	15	56.222	78.635
8	8.311	3.623	37.492	5.311	14.623		7.754	29.754	31.066	80.508	49.984	57.934		19.066	24.377	38.607	23.066	14	28.311		21.557	24.689	49.689	49.1311	40.066	40.574		19.689	55.705	44.885	12.623	61.607	95.115
9	9	4.306	40.362	6.611	13.611		7.694	27.611	33.389	77.389	43.528	59.083		15.778	26.472	32.196	17.834	11.389	28.611		20.306	38	51.249	47.2225	36.306	40.499		21.778	44.472	40.778	11.694	58.751	143.196
9.7	12.6	3	43.799	9.6	13.101		6.7	26	33.201	82.902	45.998	49.3		17.7	27.801	32.698	20.7	12.6	30		24.6	52.501	53	46.5995	39.501	32.604		17	47.602	33.499	9	56.295	207.897
14.531	10.588	5.706	33.233	15.412	13.588		6.412	25.588	35.237	82.649	47	47.176		14.706	31.763	29.939	23.294	16.943	28.294		29.824	48.882	54.824	50.6489	33.882	29.649		11.118	33.237	40.118	9.294	54.821	255
11.712	9.576	3.576	32.016	19.984	15.56		7.288	25.864	28.576	74.696	44.136	48.272		14.56	45.456	30.592	24	19.272	26.576		33.848	38.576	58.272	46.8318	33.712	26.424		11.424	34.848	38.712	8	56.624	255
13.154	10	5	34	21.025	15.718		8.564	31.257	28.154	79.461	50	50.718		15.718	57.797	35	22.589	18.564	25.436		31.718	31.436	65.411	43.4357	27.975	19.718		12.718	39.589	45.282	7	58.257	255
11.171	10	4.724	38	13.276	14.171		7.276	33.487	26.171	80.237	52.276	44.039		16.342	74.249	36.171	18.276	16.171	24.553		27.381	32	55.237	45.7897	29.658	17.895		15	38.619	42.342	9.724	63.249	255
7.459	10.189	5	36.648	9.189	14.566		8.27	40.352	25.459	78.27	47.434	48.352		13.73	80.975	39	18.352	15.73	34.189		22.811	36.975	46.918	45.1888	30.27	16.541		23	48.107	38.73	7.459	68.056	255
5.735	10.735	4	29.058	7.677	13.265		9	36.587	22.794	73.206	55.91	42.323		12.735	93.735	43.471	19.471	11.794	49.677		19.942	47.381	40.735	46.4709	33.735	15.265		22.735	61.503	43.767	8.735	67.556	252.884
5.741	8.965	3.259	32.448	6.224	16.965		10	34.328	24.707	69.189	53.552	50.259		15.448	90.587	34.483	22.413	14.811	54		16.965	58.776	37.517	41.2934	31.517	17		21.741	90.568	42.483	9.259	65.622	240.359
7.494	7	3.253	29.264	6.253	13.264		9.506	28.747	25.725	67.989	50.287	54.725		11.242	104.747	28.494	20.736	12.264	51.517		15.494	78.736	31.011	42.7584	32.011	15.011		18.517	94.449	40.966	9	66.792	211.623
7.247	9	4.506	31.988	5.753	15.506		11	28.741	27.012	64.741	51.259	61.024		11.506	91.765	21	23.259	12.247	47.235		18.765	85.778	30.482	35.9756	33.506	20		15.988	99.049	34.741	7.753	55.186	187.765
8.277	11.518	2	34.036	9.518	13		14.518	30.554	28.795	59.723	51.482	60		15.036	74.688	22.518	16.964	10.518	44.929		15.205	97.071	33.205	38.4465	27.759	23.723		16.036	88.83	37.241	7.759	51.893	174.795
4.765	13.53	3	34.765	10.765	14.53		14.294	28.294	26.883	62.53	47.941	56.235		15.47	64.706	20.47	17.47	10.47	43.706		16.53	92.178	33.587	44.2944	31.294	27.53		21.765	72.646	33.294	9	40.235	165.942
7.312	13.771	3.229	40.459	14.083	14.771		15.312	28.083	26.917	61	51	51.064		16.917	52.541	23.229	15.688	8.771	38.229		16	84.229	37.312	48.9174	30.312	23.376		20.147	62.44	29.771	10	36.688	151.789
8.67	12.447	5	51.553	15.436	16.106		11	23.883	32.777	61.777	47.223	58.777		21.894	42.33	22.106	13.564	13.777	37.553		14.777	73.67	33.67	52.3408	27.106	30.883		26.33	44.576	24.447	14.106	33.894	128
11.611	11.782	4.782	55.13	12.13	14		11	20.088	31.218	68.13	54.565	62.741		24.741	40.606	24.782	20.653	14.565	41.87		12.347	74.87	32.523	58.7408	27	29.523		24.435	43.958	22.306	16	34.653	113.347
18.906	13.212	5.577	68.094	9.212	17.941		11.577	22.577	28.577	73	58.059	62.094		28.117	41.482	27.059	22.27	13.365	43.059		12	81.906	44.941	57.3878	25.847	34.27		26.153	41.635	26.27	13.365	38.941	101.847
22.618	11.794	3.794	70.559	14.206	12.794		10.382	19.794	20.412	72.177	59.794	52.823		20.853	45.559	33.618	24.265	15.177	40.177		10.206	83.794	43	66.8235	24.588	40.059		23.177	32	28.235	10	39.588	91.882
18.2	13	3.2	66.4	22.4	14		11	21.4	19	65.4	54.6	51.2		18.8	50.6	33.8	24.8	15	34.4		12	89	49.8	66.6	27.2	33.2		17.6	26.6	31.8	10.2	35.6	90.6
14.165	8.194	4.194	59.806	28.447	10.582		11.418	21.359	20.582	69.447	52.223	49.194		14.806	52.253	30.165	30.165	15	33.747		11.777	81.971	42.777	67.4176	25.194	34.747		19.612	25.359	34.612	7.194	38.418	81.63
10.753	9.812	4.188	55.435	37.306	11.377		12	22.753	20	73.941	50.059	55.623		15	45.435	23.188	34.377	12	34.812		16.435	74.988	33.694	68.2469	26.812	34.188		21	31.377	38	7	31.13	86.012
11.365	10.635	4.365	42.642	38.27	12.182		12.365	22.365	15.365	71.547	40.723	55.365		16.818	43.358	20.818	34.635	11.182	34.73		13	62.629	30.365	74.1824	24.459	33.906		23.906	29.547	39.094	8.635	28.912	94.019
8	8.177	7.647	45.883	24.236	15.353		13.647	35.353	18.294	79.764	41.117	60.823		19.47	39.823	18	29	10.353	46.53		12.823	40.588	35.353	74.7061	30.883	24.883		26.294	25.177	39.177	9.177	28.177	108.884
7.659	10	7.683	46.365	19.683	16.488		11.171	40.976	15.341	79.293	45.147	67.635		19.805	33.171	22.635	25.659	11.341	53.096		13	28.317	37.512	69.5359	37.805	23.976		27.293	18.683	39.512	10.512	24.659	104.877
7.506	9.33	14.494	43.318	15.494	21.494		14.506	51.165	15.494	73.318	38.506	70.011		17.176	34.846	20.506	23.67	14.506	64.461		16.165	20.67	37.824	68.6479	39.154	20.494		25.67	16.165	38.165	12.989	26.165	87.011
6.682	8.682	24.477	42.954	26.57	20.841		17.523	58.841	19.841	75.43	33.841	70.795		12.841	34.318	20.318	24.364	21.252	61.609		21.318	11.318	36.318	59.2714	43.795	18.841		18.523	16.159	31.682	11.795	27.477	70.709
6.694	9.694	40.541	44.153	32.01	16.612		12.847	59.306	19.918	84	35.847	69.459		10.306	47.612	24.541	21.388	27.235	66.663		26.541	9.847	32.918	57.0714	46.378	17.306		19.541	15.918	36.082	15.082	34	42.316
6	9.853	51.264	39.883	33.264	17.442		13.558	53.178	25.736	80.706	28.442	64.97		12.147	68.411	27.558	20.706	31.97	89.385		23.147	9.147	32.736	47.4416	49.619	14.706		15.558	13.706	34.558	13.411	30.178	35.381
5	11.293	53.435	31.848	38.293	10.859		14	54.011	28.12	93.555	31.424	52.717		17	92.283	23.283	15.989	32.141	102.261		25.141	7.141	37.576	41.6958	48.707	15.859		17.576	17.283	32.859	13.717	27.283	28.293
7	9.865	59.968	27.865	44.781	10.406		14.594	32.813	29.355	108.167	35.813	45.135		17	108.916	23	18.865	21.135	87.98		23.135	8	40.271	42.5418	53.271	13.865		14.594	22	31.135	11.729	25.542	29.594
5	10.87	54.352	31.389	65.056	11.611		13.259	30.482	25.389	105.851	32.259	47.741		17	114.389	21.611	18.259	18.13	73.13		35.352	6.13	36.611	42.1296	52.704	13.611		12.13	33.834	33.518	10	25.482	29.741
5.371	11.505	47.134	32	72.021	9		17	28.753	17.619	113.124	29.371	43.124		19	105.124	21.124	19.753	17.753	51.495		31.753	5.876	46.876	39.7526	51.268	9.876		11	37.629	33.876	9.876	19.753	26.876
5.882	11.764	44.232	40.411	90.347	11.764		18.118	29.707	18.882	105.296	34.882	42.646		17	68.239	19.471	16.236	21.646	35.354		36.707	5	46.589	40	47.114	12.646		12.764	44.057	29.943	8	25.411	19.118
5	16.328	41.328	37.776	72.312	12.552		12.336	30.664	17.112	91.448	39.664	38.448		14.112	49.016	21.336	19.664	24.776	35		38.664	6.888	48.112	48.1042	38.992	8.888		10	36.224	25.664	7.776	23.888	21.552
5.106	11.682	49.621	38.682	53.576	13.788		15.682	27.318	17.106	81.212	39.894	37.531		15	38	21.894	18.894	31	32.318		41.363	7.894	33.698	49.4694	38.727	13.363		12	24.106	26.424	6.212	27.318	19.682
4.9	13.499	49.396	34.501	73.897	15.699		12.1	28	17	68.8	41.8	32.702		17.8	39.002	21.1	21.9	28.8	29.501		40.699	7.9	36.501	51.4988	41.496	13.499		12	22.499	28	8.1	29.902	23.298
5	8.906	44.245	30.189	104.207	11.189		12.283	32.528	18.906	71.189	38	34.717		16.283	48.189	22.906	24.717	32.283	30.094		39.378	6.094	28.661	42.9056	39.245	13.811		10.906	19.189	29.811	11.906	28.378	22.811
5.911	14.089	41.38	26.557	149.849	10.177		14.823	42.292	21.734	74.354	42.646	32.911		22.911	50.797	21.177	19.823	31.797	40.266		40.823	6.911	25.62	35.4689	40.911	15.646		11	19.531	27.557	12.089	29.089	21.734
5.083	26.339	36.669	25.083	178.422	13		11.413	39.165	22.496	74.422	42.661	31.578		20.248	49.322	19	20.165	23.992	38.917		43.422	6.083	23.248	32.0826	44.917	16		14	18	27.669	12.083	30.248	21.083
6.077	32.232	33.384	28	174.309	13.923		11.154	42.232	25.384	71.463	38.921	31.152		22.846	45.614	21.23	20.846	23.307	42.386		42.616	6.923	29.923	30.2303	38	14.846		13.154	11.23	22.384	14.77	26.077	18.23
8	28.149	38	26.284	130.993	18.645		11.716	42.575	32.284	73.142	49.638	32.425		19	50.142	19.638	21	22.284	37.142		52.504	6.716	29.071	29	31.213	18.716		13.787	13.355	26.787	13.645	21.858	17.858
5	18.48	40.87	26.325	98.911	17.74		13	38	36.935	80.13	49.805	21.325		21.805	61.52	19.13	19.325	23.87	40.74		63.87	6	34.74	30.1301	39.935	17.935		12	17.805	28.61	10.065	20.935	17.935
8.882	11.941	44.822	26.882	61.178	13.118		11.941	34.586	39.704	86.586	46.118	16.296		19.296	75.349	18.178	21.118	23.355	54.408		68.651	5.941	29.118	30.1183	49	18.822		12.118	21.645	23.178	10.882	16.296	21.059
8	12.893	61.147	24.107	45.32	12.84		10.107	32.16	29.84	87.574	42.107	17.053		16.053	77.574	20.947	20.733	21.053	59.84		76.373	5.053	29	31.7868	49.426	20.733		16.84	23.68	23.947	13.787	20.84	26.48
9	11.953	82.194	21.332	31.19	12		11.047	32.379	17	81.383	37.19	13.142		13.19	64.953	21.905	17.19	18.285	59.81		84.953	4.095	37.81	33.9051	47.142	18		14.095	24.953	21.905	11.905	17.237	26.379
8.958	13.958	103.919	22.249	29.875	10.083		10.083	39.374	16.083	86.46	42.917	15.875		13.958	70.501	21.249	19.125	21	54.917		86.416	5	37.042	35.8337	43	15.958		14.875	27.958	25.834	8.125	24.917	23.249
8.893	20.822	111.393	25.464	31.929	9		13	49.178	19.929	80.964	44.893	13.964		11.036	58.572	27.857	18.107	18.071	51.143		100.357	7.071	34.107	34.6787	40.321	16.107		14.929	22	26.929	8.071	25.036	21.178
10.94	24.791	94.119	36.06	35.791	12		14.94	44.209	19	100.493	45.761	10.089		13.911	48.433	28.821	26.03	20	49.239		95	6.119	37.268	31.821	42.209	18.03		13.94	15	23.06	10	22.089	19.209
9.024	22.832	100.928	33.976	33.072	11.024		11	49.856	21.904	103.808	45	8.048		10	27.808	28.072	31	20.048	68		75.264	9.904	34.455	26.8802	44.311	17		17.952	11.928	28.976	8.976	25.072	27.144
7.036	15.928	97.018	36.982	35.036	13.018		10.036	51.801	18.982	120.837	50.891	9.054		12.964	17.018	27.054	30.072	21.036	92.09		68.217	8.018	31.253	30.8372	50.109	15		21.91	9	28	11.946	22.127	30.398
4.037	12.963	112	32.024	32.086	14.012		12.988	45.939	22.939	123.853	43.939	11		11.988	13.037	25.049	28.037	23.037	115.037		69.061	7.988	23.086	21.9755	38.122	19.951		21.963	10.012	34.951	10	22.073	38.244
5	6.025	121.968	31.962	27.044	13.994		8.994	42.994	18	123.905	44.975	11		10.006	12.013	25.019	22.038	32.013	135.064		55.108	6.019	16.032	16.0254	34.019	17.025		23.987	12.975	30.987	8.006	29.968	38.159
5.999	9.001	105.995	27.001	20.002	9		8	45.997	14.001	115.995	48	10		12	11.002	27.003	18.002	41.001	132.001		56.004	6	18.003	15.001	33.001	25.999		26	18	36.997	11.998	32	32.012
5.005	6.016	84.016	22.989	19.005	13.016		8.005	31.032	16.995	111.075	47.022	10		13.016	13.995	38.957	15	51.968	104.855		46	7.989	16	18.9892	35.962	28.027		20.989	18	38.027	8.011	32.968	32.946
4.011	7.978	67.022	26	19.955	12.045		9	31.135	13.034	110.09	48.955	10		12.045	11.045	39.888	16.989	56.854	106.629		47.944	7	17.955	19.0675	38.854	31.022		18	17.011	38.011	10.034	23	25.955
5.017	7.017	62.068	26.034	19.034	12.017		8	29.12	13.017	102.103	43.949	11		14	9.983	30.949	21.12	63.76	101.469		44.966	8.897	16.966	22.0685	33.932	22.017		15.068	12.068	34.103	14	21.983	24.932
6.023	9.023	71.908	30.885	22.023	13		10.023	32.023	21.023	111.253	42.069	8.977		11.069	11.908	23.046	27.977	70.655	92.265		41.092	7.977	16.138	23.0689	39.977	17		20.092	11.069	38	18.954	18.023	21
6.058	14.029	72.913	29	20.087	11.942		11.942	31.087	20.087	119.317	44.856	7.942		11.144	10.029	14.144	27.144	81.711	88.51		45.087	8.913	23.827	21	39.769	13.913		21.029	7.115	34.971	19.856	16.087	17.856
7.965	12.069	69.965	28.208	30.514	10.139		10.104	28.104	30.757	127.347	40.069	10		10.931	14.069	10.208	26.069	89.514	96.688		51.139	6.931	22.931	17.243	36.826	13		19.861	12.069	32.861	14.931	16	17.826
7.959	9.122	67.513	30.041	24.756	10.041		10.959	29.203	29.081	128.406	43.797	7.041		13	19.162	12.081	26.162	84.878	117.365		52.081	6.959	30.513	18.9594	31.756	14.878		19.919	11.162	30.041	12.041	15.041	22.594
5.093	13.861	61.396	25	29.721	12.907		9.046	33.861	34.443	135.511	36.325	9.861		12.232	16.372	15.721	25.279	65.861	146.79		51.65	6.954	24.814	17.9071	23.861	16.861		20.907	12.139	27.139	13.907	16.954	18.768
5.157	14.948	54.477	21.157	31.052	12.052		9.052	30.209	29.895	151.413	38.948	8.105		14.157	16.785	14.895	43.948	54.151	135.942		48.471	7	15.262	17.7907	21.686	15.157		17.157	19.052	23.471	15.948	15.948	18.948
6.942	29.651	45.534	23.942	28.593	11.233		8	29.407	21.825	137.873	31.233	8.175		19	20.815	14.116	54.291	81.873	113.233		49.058	7.116	17.884	15.9418	18	18.884		17.058	25.593	22.175	16.825	20.116	15.116
6.936	51.231	40.064	19.192	27.359	14.936		8.064	28.192	19.872	140.217	35.064	11		15.32	28.577	13.32	69.512	121.153	83.192		52	7.192	16.936	16.8719	23.936	18.872		19.064	20.384	26.744	12	24.128	14.936
7.79	64.161	40.86	22.72	23	12.93		8.93	27.86	14.93	122.07	28.42	10.86		14.07	29.608	17.79	87.58	192.42	60.441		45.21	8	20.86	16.7902	32	21.79		24.35	17.79	25.72	10.86	26.699	13.07
7.152	62.697	36.848	25.621	22.227	12.076		5.227	31.076	12.848	120.56	29.152	12.924		13.848	48.834	16.848	76.621	255	50.682		42.773	5.227	29	13.9242	52.787	22.848		28.379	14.455	23.152	8	32.985	17.773
7	54.183	38	26.755	24.082	16.082		7.837	30	10.837	113.938	29	11.327		13.082	61.878	15.918	65.837	248.163	45.082		29.735	6	29.735	17.755	65.713	26.673		34.245	12.163	25.755	7.163	34.898	19.082
8.65	46.212	38.562	29.562	26.088	21.912		7.912	27.525	11	96.125	29.737	14		13.088	78.488	19.912	50.088	165.65	48.037		22.825	7	40.912	17.8249	58.249	25.562		25.088	14	24.825	8	42.875	16
11.813	45.72	34.533	22.374	29.374	29.72		7.093	35.066	8.907	82.159	29.467	12.907		14.626	82.56	21	39.56	114.093	50.813		16	8.813	36.56	20.7198	38.346	21.187		25.44	14.374	28.187	7.907	43.242	13.813
9.702	55.504	26.801	26.603	32.603	22		5.099	34.397	12.702	70.107	33.702	13.801		11.099	79.496	19	33	84.404	55.908		17	10.404	33.496	20.7022	32.695	18.298		29.206	14.199	32.702	9.801	49.191	14.801
9.895	76.054	22.579	26.895	29.946	16.21		7	40.579	10.421	67.264	29	11.631		13.895	77.474	14.421	30.685	75.21	55.264		16.895	8.79	33.315	18.1051	28.998	20.685		31.844	15.421	26.105	10.21	51.051	15
8.111	94.889	22.334	26	34.889	17.667		6.222	35.222	14	63.445	26.666	15.777		10.222	73.556	12.111	29.667	75.112	57.445		17.222	7.889	31.444	20.778	30.999	17.444		29.556	17.889	29.222	12.778	51.887	15.111
9.234	99.779	18.117	27.649	28.351	14.234		7.766	28.584	10.883	72.416	35.299	15.467		13.467	67.818	13.766	28.766	71.831	55.831		15.766	10.883	36	16.2337	28.883	20.649		32.948	14.351	25.883	18.533	54.935	14.584
11.123	88.282	19.877	35.773	36.264	12.877		9	29.614	13.509	77.386	34.877	12.491		15.736	68.982	10.368	27.509	75.509	54.509		18	9.877	43.509	20	28	15.123		42.018	16.632	30.123	27.264	51.736	15.368
11.871	74.714	23.614	37.357	34.743	12		9.871	29.514	12.871	89.772	40.129	9.386		20.157	63.514	11.257	17.643	98.428	46.386		17	8.129	51.286	17.7428	21.614	17.643		45.1	11.643	32.614	32.942	46.286	20.129
9.134	90.579	19.269	34.134	30.328	13.538		11	28.403	13.134	92.924	46.731	10.269		25.269	51.269	11.866	22.134	99.579	49.269		17	7	57.017	13.8655	19.269	16.672		49.79	16.134	36.924	28.193	43.403	18.538
9.14	97.316	17.86	29.123	25.579	15.14		10.719	20.123	17.158	72.281	56.579	8.281		23.14	41.158	14.579	20.86	105.316	51.842		18.14	5.14	75.824	10.1403	19.14	18.719		57.403	16.14	30.421	22.439	33.579	14
8.146	104.953	17.146	26.585	27.708	16.854		9.708	21.877	14.854	68.538	60.877	7.854		20.854	30.415	14.854	24.854	99.854	53.292		18.17	4.854	80.971	7.1462	17.854	19		69	12.585	36.269	20	41.83	17.146
8.152	105.479	16.392	29.152	29	13.304		10	22.152	14	57	60.456	8		19	19.456	19.696	32.696	80.152	58.217		20	5.152	87.931	8.3042	19.544	14.456		72.521	15.608	36.479	23.217	50.392	13.456
7.158	115.473	15.474	34.684	31.368	9.79		9.842	23.842	17.052	62.684	54.79	7.158		17.316	16.316	20.052	36.948	59.106	62.632		15.474	5	97.001	12.6841	16.842	15.368		73	13	32	32.264	70.79	14.316
7	132.068	13.655	34.328	32.491	12.672		13.181	22.164	21.181	77.362	55.983	8.655		18.491	13.328	21.345	46.345	58.328	59.147		18	6.672	85.147	12.6724	16.509	11.491		70.543	18.328	33.836	38.966	82.328	16.836
5.339	134.115	12.83	32.848	27.848	8.339		12.17	28.018	19.17	75.812	48.848	8		16.357	14	19.491	50.83	62.885	45.376		13.527	8.83	80.491	12.6606	18.83	13.661		49.018	19.357	27.679	37.527	73.848	17.339
7.176	137.824	11.176	28.176	28.176	11.351		9.649	31.878	17.351	73.191	49.702	8		15.824	10.824	18.824	41.298	68.16	43.229		20.824	8.824	81.947	13.8244	17.053	14.824		44.824	17.053	28.702	38.58	49.351	16.176
9	141.177	10.181	34.274	26.907	18.274		12.819	35.181	18.726	73.549	44.089	5.181		19.637	11.637	14.819	36.274	58.177	46.819		23.089	13	87.823	13	19.544	12.819		41.093	15.363	32.911	36.093	31.637	15.363
8.187	126.124	13.562	27.625	22.749	22.251		11.625	25.311	16.124	67.502	49.686	5.562		14.936	9.749	14	30.064	52.622	31.06		21.813	13	88.251	10.1873	19.438	12.562		36.187	16.438	29.251	38.438	22.187	17.562
10.386	97.284	17.579	27.614	23.932	31.034		12.421	23.579	21.193	57	46.738	4.193		17.386	9.579	16.193	25.421	46.034	29.738		22.807	13	84	11.8068	16.807	13.386		32.193	18	29.455	42.227	24.807	18.421
9.602	77.189	22.199	23.796	25.398	35.408		11.398	22.602	19.801	60.005	51.597	6.602		17.398	9.398	18.602	27.801	41.194	28.194		22.995	11	79.796	10.5971	16	11.597		23.796	22.204	27.602	46.398	33.199	18.602
12.795	62.41	22.795	24.41	23.82	28.59		10.795	23.205	18.41	52.385	53.771	6.795		18.205	11.205	17	31.18	49.024	24.049		30.795	10.205	67.868	13.2049	17.59	15.41		22.41	15.205	26.024	51.746	36.59	17.229
11.789	57.211	21.789	30.157	23.318	32.946		9	20.789	21.368	47.789	47.578	6.422		17.946	11	17.422	30.843	49.578	23.578		32.422	9.632	62.265	11.157	22.157	17.632		23.211	18.211	34.368	64.578	34.946	18.735
12.217	52.133	18.567	24.433	20.516	26		9.567	25.567	18.65	42.567	44.433	5.783		18.35	11.783	16.217	28.217	53.267	18.3		30.249	9.3	55.484	11.7834	21.35	18		20.65	18.65	31.433	71.567	27.567	14.433
10.222	45.778	17.333	28.443	19.222	21.333		10.778	22.445	16.335	43.11	40.222	5.445		24.888	11.89	17	29.222	53.778	17.89		26.445	9.778	41.667	14.555	24.665	18.778		18.778	16.667	32.667	81.222	24	13.222
7.228	34.512	15.228	28.63	18.685	19.543		8.772	21.228	22.087	39.63	34	7.228		23.543	11.543	20.315	32.772	50.913	18		26	8	44.772	12.6851	25.945	14		18.685	16.858	35.63	92.543	23.543	15.543
7.532	34.811	14.532	41.36	17.937	15.829		10.468	20.468	18.937	37.766	35.937	9		26.063	15	22.297	28.874	44.234	12.234		25.36	6.234	48.703	15.7027	23.234	14.234		22.063	14	34.532	97.487	22.234	17.829
8.48	30.361	15.52	44.319	16.72	16.04		14.04	22.28	20.52	39.839	38	14.76		20	28.52	22	30.559	53.2	10.48		27.8	10.52	53.681	17	26.319	15.28		24.8	14.52	33.76	95.72	21.76	18.52
9.508	24.476	14.508	58.311	18.984	14.508		14.984	23.016	27.508	34.246	39.23	10.984		18	27	24.278	34.246	49.738	10.492		26	12.508	66.706	17	21.508	13.508		28.754	15	30.722	85.706	26.984	19.262
6.756	19.748	17.237	64.963	17.252	13.237		13.748	21	32.244	34.748	33	12.244		13.756	23.252	16.244	41.237	51.252	8.748		31.489	10.252	69.022	17.5037	25.993	15.741		25.252	14.748	36.474	77.496	31.252	21.756
7.227	18.227	17.742	67.908	17.515	10.742		13	21.969	30.196	31.258	32	11.258		14.515	18.969	16.031	35.227	63.546	8.031		31.711	11.773	65.835	23.5462	23.773	17.454		20.969	17.485	35.227	54.258	27.485	23.196
9.473	17	21.054	57.256	18.527	12		12.209	21.264	32.419	31.581	35.527	15		16.527	13.318	15.264	31	67.054	10.209		27.473	10.054	50.791	27.845	22.209	18.209		21.264	16	36.946	56.209	25.209	17.473
10.269	17.539	27.192	50.114	18.269	15.192		10.539	22.461	32.653	36.114	33.922	18.269		12	9.269	14.539	31.078	73.078	8		24.922	11.539	48.539	27.4249	21.156	20.844		21.269	18.269	33.922	58.461	23	13.808
9.449	14.652	26.623	48.247	19	12.725		12	23.826	25.972	31.449	34.652	24.449		11.725	14	13.449	30.623	80.275	9.377		21.275	13.275	47.652	23.5506	20.826	19.623		20.478	23.725	35.826	55.247	22.101	14.174
9.719	15	26.156	42.469	16.562	11.438		14.594	28.438	20.032	28.125	32.687	28.374		9.438	13.844	12	32.562	82.438	8.125		19.875	11.562	43.125	20.687	26	17.875		23.719	23.125	38.438	60.751	25.531	11.281
10.426	13.861	25.704	43.287	18.139	9.435		12	29.426	17	28.574	37.704	33.722		10.287	19	14.148	26.574	82.991	7.574		13.574	7.713	44.139	24.5648	29.722	16.287		25.861	19.861	34.861	64.426	43.278	11
8	12.293	22.243	34.172	18.707	13.707		7.879	28.414	14.414	27.293	33.879	35.687		10	19.707	14.293	26	60.414	7.707		13.707	10.121	47	28.4142	28.757	14.879		26.172	22	25.586	57.394	54.414	11.757
8.104	14	17.402	32.598	18.701	12.506		12	31.402	12.402	29.506	34.909	33.39		11	27.909	17.598	26.207	52	7.701		11.896	12.104	54	30.3902	22.299	17.299		29.988	16.598	26.805	66.689	61.207	15.598
7.305	9.695	14.914	34.695	16.914	12		9.609	33.477	8.609	26.609	33.219	25.086		13.391	22.391	14.914	31.867	48.609	8		12.305	12.305	54.867	37.8743	20.305	22.305		24.219	15	30.391	76.305	63.609	20
7.932	8.621	13.863	32.553	17	18.689		13.379	32.553	11.758	25.758	33.174	21.758		15.689	19.379	16.311	39.068	42.932	9.379		13.689	13.689	49.553	33.8998	20.447	18.379		22.863	16.758	26.068	112.274	49.758	21.795
11.633	8.684	14.051	32.215	20.418	31.746		10.949	45.836	13.684	25.949	33.582	23		15.367	16.949	20.633	44.203	36.949	6.633		13.684	12.898	43.316	43.3785	15.633	16.734		17.949	16.684	29.734	145.876	34.949	23.684
16.711	8.678	13.322	36.933	20	57.967		8.967	47.322	19	30.389	38.744	26.033		15.644	11.644	20.678	46.644	40.711	9.356		16.322	16.356	34.578	51.445	13.356	10.967		18.356	16.322	31.678	167.21	26.033	22.289
17.359	7.328	14	29.281	17.656	74.609		9.344	60.328	30.312	24.641	45.344	30.016		16.359	14.984	23.984	59.672	46.016	8.016		16.984	17.656	35.016	52.5623	14.984	15.344		14.312	17.656	34.344	144.75	16.984	23.672
16	7.334	11.334	32.338	18.002	60.006		8.332	63.332	38.666	26.998	43.666	28.998		17.334	13.668	23.666	75.67	44.998	7.332		20.67	19.668	32.332	51.3496	15.668	17		16.666	23	33	103.33	14.666	24.336
11.641	8.34	12.98	31.02	16.719	44.699		9.32	63.379	28.98	24.32	40.301	30.98		19.32	10.02	19.68	80.699	45.68	8.32		23.32	17.32	30.32	55.5159	16.34	14.68		16.66	27.66	32.039	79.34	18.34	27.699
12.654	12.309	10.691	28.963	20.691	36.543		6.346	60.346	19.346	26	43.383	28.234		18.654	9	16.691	72	48.766	5.346		21.729	22	30.654	55.0259	14.383	19.383		13.383	35.271	28.42	82.803	20.037	28.037
11.352	14	13.352	29.571	17	42.375		7.055	61.648	13.055	24.648	42	26.297		25.406	10.648	16.758	49.813	46.945	7		22.352	24.055	38	51.3834	14.945	18.703		11.11	38.571	28.297	86.758	23.406	27.406
15.285	14	10.643	32.072	17.855	37.996		5.928	60	12.643	24.928	39.072	25.855		39.715	10.072	16.928	49.145	49.213	4.357		19.357	37.855	40.715	49.7961	15	19.072		10.357	47.145	29.715	99.783	25.43	31.86
14.183	11.637	12.637	24.543	18.273	23.73		4.727	55.543	16.727	24.273	45.003	24.82		47.18	13	16.363	49.27	48.18	5.09		19	43.723	48.91	48.0831	13.727	21.727		9.09	34.18	26	91.723	23.363	38.817
11.738	10.369	10	31.061	20.523	15.892		9	55.154	17.738	23.692	44.892	24		52.477	13.738	17	56.584	48.061	3.738		22.369	57.369	57.523	40.6455	14.738	19.846		6.738	18.846	26	94.692	19.369	33.108
12.875	12	10.375	34.876	20.875	14.875		9.75	51.25	21.5	23.875	48.25	24.5		49.625	13	16.25	59	47	5		18.375	56.75	61.625	35.2509	14	22.75		6.625	11	26	99	19.375	29.375
15.524	13.619	12.762	35.19	20	11.381		12.143	52.095	22.381	24.238	54.905	27.047		41.286	11.905	15.381	69.952	48.809	5.619		21.476	66.905	60.191	29.6665	14	24.286		6.762	10.857	28.762	89.19	25.476	33.619
18.16	13	11.16	29.708	21.16	13.387		11.547	48.84	21.16	21.387	59.255	27.547		33.708	15	18.453	73	49.226	6.84		29.066	72.189	51.774	25.5472	12.774	25.066		5.84	11.613	31	75.358	29.774	39.934
24.963	15.037	12.785	30.178	18.571	12.822		8.393	42	24.178	25.822	66.963	20.429		31.749	12.393	17.429	79.356	49.393	6.393		33	88.571	41.215	21.3193	15.571	22.822		9.607	14.215	31.037	56.859	28.215	42.859
39.181	18.203	14.406	30.391	19.79	12.601		7.399	42.399	25.601	24	72.399	22.804		33.579	12.203	16.601	78	51	7.601		38.188	101.572	38.203	16.5941	20.196	25.399		13.804	17.601	33	49.203	23.399	48.804
46.066	22.404	13.404	29.404	21	15.404		7.191	35.191	21.022	27	71	20.809		39.257	14	18.404	73	59.978	8.404		38.426	115.36	37.978	17.8308	25.022	30.382		16.382	24.809	30.213	51.574	18.787	51.853
35.513	20.769	14.41	27.051	20	13		9.769	36.41	19	27.59	63.051	19.41		36.872	14.59	18.359	69.103	51.359	7		40.103	111.308	36.769	19.4103	28.923	29.59		16.59	24.179	29.769	52	16.179	45.513
21.081	25.168	16.752	28.665	21.584	14.416		10.335	39.248	16.919	27.752	55.752	22.168		30.913	14	25	56.081	52.081	7.168		50.416	87.839	40.168	19	26.161	29.503		15.168	23.832	32.503	48.248	15.832	40.913
18.11	22.844	14.89	28.532	18	17.422		10.578	40.11	26.046	34.78	51.734	19.688		29.156	14	28.532	56.22	53	5.422		55.798	65.156	42.202	22.266	25.642	26		14.266	20	37.046	55.688	14	35.844
12.856	17.139	19.572	28.428	16.289	16.716		11.572	45.423	20.572	36.721	54.856	19.572		29.284	17.428	35.418	55.99	53.428	6.144		45.284	46.567	44.289	19.4279	26.711	22.149		15.284	21.856	29.572	61.861	17	29
13	14.566	22.434	24.867	18.566	18.434		12.133	48.337	21.699	27.663	50.133	15.867		31.904	21.904	49.47	68.735	59	5.566		38.096	37.434	43.301	18.4337	25.036	21.133		14.867	19.301	31.434	69	18.867	22.301
9.121	17.56	23.319	31.319	16.242	16.56		9.56	54.396	20.681	22.681	49.121	16.681		34.319	21.638	63.188	74.56	74.285	6.121		32.56	28.56	44.56	16	22	17.44		14.44	18.638	34.879	72.879	22.121	23.802
6.555	24.218	20.782	30.336	20.555	18.664		9	55.118	13.555	21.555	55.218	17.109		40.009	16.564	51.573	99.109	90.081	7		25.555	20.782	39.664	16.3364	22.336	20.327		13.445	19.782	37	70.218	19.891	26.555
7.549	24	17.097	31.903	19.097	24.646		10.354	62.062	9	19.257	63.292	19.097		43.708	12.903	31.222	121.743	90.133	8.903		23.805	16.549	40.195	16.9027	16.805	22.097		14.257	16	31.549	65.743	23.646	33.292
6.457	26.286	14.372	26.743	20.543	26.8		13.457	56.372	8.086	19.457	65.971	17.8		49.572	12.086	24.457	145.513	72.829	6.914		14.914	18.543	42.914	16.9144	17.457	18.457		11.914	16.914	30.714	71.714	26.457	29.543
7	25.242	14.611	24.148	20.074	23.758		12.926	55.906	8.611	20.074	69.148	19.148		59.02	12	20.926	171.275	59.946	10.463		14.685	17.463	41	14.5369	18	19.148		13.389	14.074	29.463	69.537	19.852	27.389
9.876	24.814	14	26.407	24.062	20.124		14	51.186	9.062	19.124	71.124	22.311		54.221	15	17.938	184.09	59.565	8.469		14.469	13.469	33.186	13	20.531	19.531		12.469	14.062	28.876	72.876	20.593	29
10.576	18	13.676	27	28.576	19.576		12.95	51	8.05	18.899	65.504	16.626		60.424	16.151	17.05	179.403	60.849	6.475		19.525	12	33.777	13	20	19.899		14	12.576	28.626	71.101	20	21.475
13	15.597	15	27.923	30.961	22		13.884	51.442	8.961	18.558	59.155	19		64.884	15.558	16.519	182.79	51.807	6		25.558	9.923	31	17.0773	20.481	21.481		10.481	13	29.961	75.403	20.403	23.961
11.487	10.973	19.487	28.973	23	19		10.46	48.973	9.513	18.973	53.108	18.513		68.379	13.027	17.973	188.919	48	5		24.487	9.513	34.919	15.5403	15.54	23.513		10.513	11.54	35.027	78.513	19.513	18.513
10	13.508	18.508	29.015	19.477	18.492		13	48.015	12.03	23	51.553	20.03		70.341	9.985	20.477	181.326	47.492	5		25.508	9.985	26.97	18.0152	18.508	22.985		11.955	12.03	29.523	76.492	20.508	18
17	14.007	23.014	27.986	18.502	17.502		16.509	50.007	9	22.509	48.509	20.495		74.478	9	21.491	177.969	43.003	6		31.007	11.997	33	16.4983	25.014	24.993		10.997	16.498	33.502	71.01	22.993	15.505
26.529	14.479	21.967	34.025	18	16		21.496	47.008	8.992	20	43.983	20.488		71.025	9.496	20.504	185.587	39.512	7.992		30.496	11.488	30.025	14	32.975	22.992		13	17.512	29.958	60.471	21.975	15.992
31.08	13.47	20.45	34.1	16.98	15.51		25.45	43.51	9.98	21.04	39.45	26.53		69.57	11	13.53	170.051	38.04	8.49		30.94	15.53	32.94	15.4699	39.53	19.02		13.02	19.04	31.98	62.98	22.51	15.96
35.254	17.421	15.452	34.095	19	13.516		31.841	36.643	9.484	23.968	39.548	24.127		49.127	13	15.095	147.469	41	8		26.548	10.516	33.968	15.4841	33.095	17.032		15.548	23.032	31.389	63.452	16.484	15
24.174	19.348	15.478	34.087	16.522	12.565		29.348	40.261	8.522	21.478	37.391	27.044		40	14.435	13.522	122.87	47.522	8.435		24.435	10.478	33.131	18.4347	29.739	17.565		12	28.174	31	61.869	18.435	16.391
16.638	19.889	12.945	34.472	21.472	13.417		26.613	41.276	6.528	23	41.945	22		37.307	12.417	17	108.412	49.693	8.472		25.111	8.472	37.276	16.0553	22.221	17.528		16.111	21.583	32.693	61.834	17.889	22.945
10.533	17.467	12	35.734	17.933	10.866		18.799	37	9.533	22.467	46.266	19.201		30.866	11.067	15	94.402	48.799	7.6		25.667	7.933	36.533	18.6675	23	17.266		16.533	17.6	36.134	55.467	21.533	23.4
6.921	19.382	7.921	42.315	16.843	12.539		13.843	37.079	7.079	22.843	46.764	20.079		35.843	13.697	13.921	87.484	44.382	6.461		27.697	8.461	36.315	17.0787	25.921	17.618		20.854	20	36.382	57.843	19.843	29.303
8.455	18.819	8.91	47.724	18	13.545		9.455	37.274	7.91	22.819	39.367	17.636		36.455	10.726	14.545	78.726	45.729	5		29.636	8.545	37.548	15.5452	28.362	20.455		25	21.271	42.636	67.455	20.455	31.457
8.102	18.449	8.551	53.511	17.551	12.653		8.102	37.96	9	25.449	36.693	19.102		30.244	10	12.102	83.898	40	5		25.102	8.551	37.551	15.6934	28.796	26.449		24.653	23.551	47.898	76.04	23.449	25.387
10.671	19.329	8.671	44.785	18.228	12.557		8.671	34	7.443	23.228	41	21.671		33.987	8.114	17.671	84.671	40.228	4.329		27.772	8.557	37.101	14.8861	27	25.671		21.987	23.987	52.987	76	23.443	20.329
12.437	16.874	7	43	17.437	13.437		7.126	38.814	7.437	22.563	38.311	21.689		40.126	10.563	15.126	96.749	37.94	6		26.563	7.689	43.437	13.3115	25.126	29.503		22.126	21.497	58.557	69	18.623	17.874
12.588	18.706	7.569	42.569	16	16.294		8.706	36.706	5.431	21.863	41.275	34.844		66.844	7	20.275	97.019	26.706	6		25.844	9.569	42.588	14.5687	28.431	23.844		15.137	21.019	49.844	67.725	17.569	14.863
13.298	18.298	7.724	42.149	19	19.851		7	42.575	7	20.149	39.553	39.447		84.022	9	23.276	100.68	27.724	6.851		22	9	41.851	14	22.447	26.171		14.575	20	54.553	63.978	13.575	15.127
12.161	18	7.839	41.356	17.322	19.259		6.58	46.098	6.58	23.161	38.741	45.063		89.35	7.161	25.937	101.098	30.161	8.259		20.937	7.161	50.161	12.5804	17.161	23.741		16	17.42	66.678	57.035	14.902	14.741
10.759	13.173	7.241	39.414	20.482	16.482		6.586	38.518	7.414	19.827	39.759	35.104		89.036	9.827	26	98.241	39.345	11.173		20.482	5.586	49	14	15.173	23.277		18.586	18	84.964	60.414	15.586	17.173
10.184	10.223	6.777	43.816	21.737	12		5.592	37.592	8.408	26.184	36.184	29.369		100.028	10.777	22.777	84.078	45.816	11.184		17.039	5	49.816	13.2235	12.184	20.631		18	19.039	118.078	54	16.223	13.408
7.794	8.196	8.598	38.412	27.382	13.598		6.206	36.196	9.804	30.206	39.392	24.196		103.353	10.804	20.608	76.814	51.216	10.598		19.412	4.402	48	13.402	12.794	22.794		19.206	16.206	134.235	46.206	16.392	14
7.208	8	7.396	35.792	34.643	14.792		8.396	36.792	10.792	28.98	37.396	28		92.87	11.604	21.416	62.584	48.396	12.792		16.584	5.208	50.792	14.2078	16.623	23.416		17.792	14.792	130.961	49.604	21	16
7.61	10.22	8	36.122	33.488	20.439		6.171	41.049	10.78	28.22	35.341	26.61		87.098	12.22	22	63.39	39.268	12.61		20.171	6.61	45.439	12	18.61	20.439		23.22	17	109.463	60.39	22.61	18.22
4.616	10.231	10.463	35.537	31	22.31		5.153	36.384	7.616	22.306	37.231	29.231		83.15	14.769	21.463	67.769	37.537	12.537		21.616	5.384	47.31	12	20.156	23.694		23.537	13.769	90.459	67.231	21.459	18.231
5.622	13.378	8.865	29.486	28.757	25.243		5.378	38.243	5.757	23	38.406	36.701		84.976	15.622	19.486	74.622	43.135	12.378		17.622	6.135	45.351	12.6215	18.865	27.028		22.135	15.135	70.649	76.243	23.892	18
6.255	15.255	10.49	31.646	28	30.764		6	38.764	5	23	40.882	40.019		93.806	15.882	21.373	61.255	47.373	10.373		16.373	6.745	44.627	14.5095	15.882	31.118		15.51	23	63.589	69.764	27.373	15.882
6.9	15.533	13.733	32.633	23.267	40.533		6	37.8	5.367	22.533	42.2	42.066		100.834	16.633	19.467	57.834	51.301	11.533		13	8.367	46.1	13.6333	19.533	35.733		12.1	29	59.068	55.9	25.467	15.267
7.917	10.278	15.722	29.917	24.804	55.722		12	37.361	4.722	20.556	46.722	55.309		105.504	14.361	21.361	59.331	66	9.639		13.361	8	38.361	12	22.835	35		11.722	29.639	61.413	52.278	23.361	14.917
6.645	10.355	17.355	31.29	21.29	72		21.645	37.065	5.355	23.935	41.935	72.77		109.705	14	20.42	79.84	79.515	10.58		13.645	7	41.87	10.645	28.935	31.29		11.645	34.42	69.26	49.355	21.13	13.355
8	11.302	16	30.207	20.953	90.586		27.556	43.397	4.651	20.651	39.397	76.715		103.129	15	20.746	96.729	85.366	8.651		12.651	5.953	36.746	15.6509	30.254	37.444		13.953	29.047	92.539	59.444	17.349	14.953
8.657	6	20.657	26.716	21.97	109.552		27.343	44	4	20.373	41.403	84.254		106.672	15.403	19	91.582	77.134	10		12.687	9.687	35	12.3433	25.687	43.97		15.627	26	120.089	65.776	17.97	15
9.35	6.675	21.337	29.337	18.325	109.76		22.988	51.638	5.012	21.337	40.386	85.289		103.54	16.699	18.675	67.386	62.614	12.663		13	12.687	36.325	9.3374	27	44.663		13	21.325	134.963	69.386	17.012	14.65
14	8.337	18.652	28	18.332	103.283		13.342	52	4.668	22.332	37.663	83.663		125.722	16.332	18.332	43.668	48.005	12.342		13	9.995	31.668	12.3315	28.663	40.315		14.337	18.337	142.337	63.647	18.332	13.995
13.954	13.023	20.326	31.931	17.326	114.119		9.651	55.651	5.023	23.303	40	92		152.95	15.303	18.697	24.674	38.674	15.326		13.349	12.349	28	14.3487	34.628	42.303		14.349	16.628	116.372	53.257	18.023	14.977
14.279	11.36	16.64	32.36	17.32	135.315		10	50.959	4.68	22.721	39.68	86.076		179.487	14.32	23.36	17.959	37.239	17.401		13.36	7.32	33.36	13.3198	33.122	32.279		12.36	18.32	84.64	54.239	15.36	15.279
9.628	13.628	16.686	30.628	19.744	132.965		10.628	55.57	5.628	23.058	38.314	93.314		199.187	15.43	23	17.058	37.43	16		12.744	8	28	19.6861	30.058	25.256		15.372	19.43	68.058	64.942	14.43	20.453
9.616	14	15.308	26.308	16.924	128.768		13.768	56.924	4.308	20.616	40.156	91.54		190.374	14.535	23.076	13.308	32.54	16.692		11.384	6.308	33	18.3081	42.46	33.389		13.076	22.46	67.763	79.076	17.616	23.773
10.209	14.115	17	27.604	19.907	111.489		16.698	63.791	6.698	23.791	44.115	94.418		196.841	13.093	21.302	14.093	36.907	14.698		13.698	6.302	27.115	17.7912	38.791	35.231		12.791	21	70.654	83.324	17.302	26.302
9.593	13.593	20.704	31.185	26.111	128.703		21.222	64.629	9	20.407	47.185	104.889		220.851	12.704	20.815	13.889	44.482	15.111		12.111	8.111	32.518	16.2963	36.518	28.371		12.518	24.518	74.74	89.629	18	23.296
14.581	14.581	25.29	28.033	28.257	124.933		22.871	58.29	8.29	21.419	47.581	99.29		235.029	13.29	20.29	14.129	37.452	14.419		12	7.581	33	13.2905	34	25.581		12.419	25.29	79.772	82.419	19.581	25.419
14.138	15.862	31.715	37.285	24.854	112.439		31.138	61.708	8	22.854	50.854	89.708		250.162	13.715	18.431	14.285	40.423	13		12.862	7.285	31.715	15.7154	28.854	22.415		12.715	23	104.885	80.292	22.577	26.569
18.115	12.721	35.721	37.836	28.721	114.262		44.279	65.115	8.721	22	47.885	87.115		251.655	14.443	19.328	17	39.672	11.443		12.164	7.164	34.279	14.1638	29.885	27.672		16.885	18.279	117.589	65.721	23.443	27.443
20.364	11.273	37.454	34.364	34.363	109.999		43.819	57	9.181	22.454	46.637	73.91		255	15.546	20.181	14.454	46.183	12.273		18.727	5.273	35.999	15.1814	26.546	29.91		13.727	18.727	125.819	53.546	32.454	33.181
30.335	10.733	28.932	38.199	35.068	105.063		30.67	51.733	7.267	21.733	45.199	75.733		255	14.733	17.534	15.801	57.864	10		18	5.733	31.733	14.267	24	34.801		12.466	21.864	132.398	47.534	38.665	37.466
34.133	13.739	21.261	30.783	31.522	81.261		25.261	48.044	7	21.478	40.783	70.783		255	13	16.522	13.522	69.133	9.261		16.828	5.261	31.567	14.7389	19.739	38.611		15.739	25.128	119.917	47.35	42.739	46.217
39.318	18.468	18.234	29.021	27.276	71.916		19	49.213	7	22	41.979	78.255		255	10	14.021	15.489	86	10.489		19.745	8	33.447	16	14.766	39.532		18.021	28.682	112.489	47.468	41.234	50.234
46.496	21.504	18	28.501	18.499	62.504		22.249	44.496	8.252	23	37.499	81.501		255	8.748	13.998	14.252	99.509	9.751		20	7.499	33.005	16.4988	17.002	36.252		21.249	23.751	81.24	43.748	34.504	53.002
59.435	23.539	16.513	31.244	19.513	63.731		25	49.244	8.269	22.244	39.974	93.461		235.617	10	12.756	13	100.886	10.026		17.218	7.487	30.782	20	17.269	30.513		16.487	20.026	76.756	52	34.295	44.834
67.426	22.525	11.525	35.336	20.762	62.049		31.525	55.238	5.762	21.525	42.664	85.089		181.049	10.762	14.238	12	74.574	8		13.238	5.762	30.049	27.287	18.812	22.238		19.049	15.049	60.426	51.188	32.049	36.525
63.55	22.536	9.695	35.841	21.073	64.768		38.927	66.232	6.232	21.695	40.55	61.305		164.219	10.232	11.232	13	56.609	9.305		12.536	6.232	31.073	41.8411	18.305	23.768		13.536	14.305	58	51.781	40.073	31.305
69.841	22.548	12.87	40.548	19.226	66.259		32.452	68.581	6.452	22	33.581	42.452		145.385	10.226	15.548	13.548	47.87	9.322		14.226	7.548	25.548	54.8372	14.452	19.548		15.774	12.774	52.87	59.13	64.774	33.322
74.281	27.68	15.34	44	19.56	87.961		27.76	63.1	5.78	23.78	34.88	31.88		124.579	12.34	17.1	14.56	44.88	9		11.22	5.44	27.22	44.4597	16.78	16.66		19.78	16.34	67.9	64.78	105.599	38.46
81.211	25.786	14.786	48.214	17.643	93.068		24.428	66.142	7.786	24.643	38.499	22.786		115.359	11.428	24.499	14.572	33.356	6.214		13.214	8.428	28.786	28.3575	16.214	17.428		25.715	15.357	80.501	69.858	135.787	43
89.249	34.5	14.417	45.458	20.375	99.041		20.375	58.417	7	20.417	44.667	14.583		109.292	10.417	22.083	20.167	36.167	7		12.625	6.208	27.458	20.3751	18	15.792		18.958	13.417	96.625	71.167	138.917	47.208
115.846	34.571	20.405	45.012	22.19	86.288		14.607	58.417	5.798	22.405	45.012	10.798		99.798	10.798	25	21.785	36.19	5		12.405	6	32.798	20.3927	19	18.012		17.583	11.595	105.571	73.166	129.356	45.607
128.308	27.624	17.983	43.786	22.821	83.128		18.59	61.966	4.607	22.983	42.983	8.197		103.41	10.393	26.393	26.017	39.624	3.393		13.786	6.393	31	22.8205	31.41	18.803		11.41	11	105.479	68.624	98.786	33.179
163.526	29.474	18.954	50.428	16.809	88.716		15.763	57.954	4.809	23.046	45.335	7.809		107.428	12.191	23.763	37.856	42.763	6		13.191	8.428	34.809	24.2836	47.046	21.954		15.619	15.191	86.902	62.191	92.619	25.619
189.773	28.261	21.185	45.739	17.109	97.63		13.664	65.521	5.37	25.37	45.555	9		114.63	10.555	23.555	31.891	46.261	6.37		14	6	33.336	28.0758	46.891	19.185		16.924	18.815	82.782	56.185	98.043	16.815
189.969	27.105	15.537	44.716	19.537	104.074		10.358	58.642	5.179	26.642	43.358	6.642		129.179	9.821	21.537	29.463	42.358	10.105		16.179	6.821	28.284	24	34.895	15.463		23.747	21.179	71.463	55	107.705	16
201.134	22.961	15.346	50.827	19.866	110.385		11.827	57.385	5.827	23.866	48.827	7.827		125.423	6.346	22	20	45.385	7.827		18	5.173	31.788	21.3462	27.654	16.827		23.692	22	67.442	53.827	111.442	16
209.171	26.829	18	53.836	18.669	108.338		13.167	58.164	7.666	25.666	56.334	8.331		138.659	8	25.164	20	55.171	8		20.334	5.167	31.334	25	20.833	15.498		20.669	28.669	74.662	58.341	122.822	17.167
187.227	20.709	21.807	54.13	20.645	101.968		14.484	54.484	8	21.13	49.484	8.161		137.193	11	24.355	20.323	50.645	10.516		22.323	7.677	35	23.4841	23	13.161		22.484	35.709	76.709	69.323	106.548	18.484
160.754	15.689	26.844	46.156	14.844	104.177		14.467	60.311	7.156	26.689	57.089	8		153.646	13.622	21.378	17.156	45.4	7.844		26.778	4.156	41.467	19.622	21.533	12.844		20.689	36.067	68.134	66.022	97.734	20.533
135.639	17.953	26.15	42.15	19.701	128.307		18.252	59.701	5.299	26.748	55.15	9.15		144.613	13.551	21.653	16	38.197	9		28.898	5.15	37.85	26.1496	20.85	12		13.85	39.252	61	68.047	90.661	24.701
106.444	16.569	27.575	35	17.431	132.425		19.281	63	5.856	24.144	57.856	10.569		126.131	13.288	28.994	15	38.725	8		26	7.712	32.712	28.7188	20.569	13.856		11.144	38.131	65.419	67.719	73.837	27
90.206	16	27.862	33.724	19.276	112.069		21.311	65.035	5	27.414	66.311	7		116.104	12.448	27.448	15.138	44.827	6.276		30.414	7.138	29.862	25.5169	16.414	14.862		11.724	25	68	70.241	70.828	29.586
71.377	17	29.736	36.472	23.528	100.152		21.208	64.924	5.132	27.868	53.056	5		109.472	9	30.472	18	47.528	9.264		26.264	7.132	29.208	19.2641	16.868	16.604		9	26.736	72.34	79.68	59.756	29.132
59.262	16.874	31.874	33.991	20.622	89.351		15.495	73.117	7.126	25.126	56.378	4.874		101.369	8	28.631	18.126	59.738	9.126		24.631	5.252	20.252	18.7477	14.378	14		14.243	22.252	77.243	67.126	57.486	28.622
51.804	16.361	39.759	31.481	19.241	83.233		12.759	74.759	6.88	26.639	49.962	4		78.962	6.12	30.759	20.601	81.677	10.481		22	8.12	17.759	16.7594	19.519	14		19.399	25.639	89.835	65.639	56.556	32.12
48.488	15	30.572	35.114	16.114	67.512		8.572	76.114	8.771	23.886	51.801	5.771		63.572	8.886	34.771	19.801	84.657	15		24.886	8.114	18.657	19.5423	21.229	14		28.085	25.114	96.428	64.741	56.97	36.458
51.543	16.566	32.326	33.651	13.434	53.697		9.109	73.217	6	25.674	57.543	4.109		51.109	9.674	32.326	24.217	81.24	17.326		28.326	9	14.109	16.977	23.326	17.109		36.48	22.109	88.349	64.697	56.24	40.326
51.308	14.897	30.205	35.103	18	51.973		12.589	75.589	6.795	27.897	60.335	6.692		52.589	11.692	34.589	20.822	68	17.411		21.616	5.103	13.411	18.5134	25	16.205		30.178	18.103	81.103	66.487	49.719	41.308
53.097	20.516	26.097	29.097	19.097	53.838		15.613	78.935	8.806	28	64.678	6		48	14.71	35.613	33.194	62.29	19.71		21.581	6.903	12.903	17.0968	24.387	18.097		23.806	20	75.903	64.741	50.484	45.387
60.091	20.909	20.273	30	23.727	37.636		15.909	74	7.091	28.727	56.182	6.273		52.545	17.909	30.182	34.546	55.819	16.091		25.727	4.273	11.091	16.6367	27.364	18.091		17.636	18.273	66.455	53.454	39.91	59.272
62.979	27.404	15.511	25	20.66	33.489		14.745	77.745	4.511	25.511	58.596	8.17		49.404	18.255	30	35.255	43.021	18		22.255	6.085	8.17	18.0851	29.255	19.766		17.745	14.34	56.17	51.085	47.83	75.213
61.762	32.445	16.317	25.604	22.842	29.208		14.921	78.445	7	25.238	65.317	11.158		48.445	27.842	29	35.683	34.396	23.921		28.921	8.683	8.079	24.9208	36.604	19.079		16.762	18.842	48.317	54.792	49.445	99.733
65.56	22.147	14.147	26	16.853	26.56		18.927	76.78	4.22	27.073	70.22	9.147		54.34	31.78	37.413	36.853	33.853	23.22		27.22	9.927	10.927	24.7066	34.707	18		16.073	17.707	47.147	53.027	41.927	95.166
59.73	21.067	15.933	27.73	19	25.46		20.798	75.865	6.135	27.933	75.607	6.27		44.663	25.595	34.798	39.528	30	24.54		31.337	11.202	11.933	23.0675	38.865	19.865		18.202	19.595	43.472	63.337	37.865	83.92
69.384	18.185	12.37	28	15.123	24.507		18	76	5.123	22.246	83.246	7.123		43.63	15.246	30.185	41.692	21.678	23.493		27.185	13.877	10.062	14.2465	43.739	20.754		30.754	21.185	45.938	68.815	37	59.185
70.889	25.61	14.167	27.889	13.279	20.833		18.666	93.387	6.056	29.889	93.78	4.223		43.889	11.167	32.279	42.61	26.056	25.167		34	14	12.944	14.1672	49.892	17.944		46.108	23.111	48.666	72.498	42.833	56.279
67.1	27.9	16	32	12.2	21.8		16.95	98.451	7	26.85	93	6.1		34.9	11.15	34.249	32.8	30.05	20.249		30.15	13.9	12	14.2993	46.748	16		36.751	25.349	44.299	81.551	32.449	46.95
60.44	29.736	10.176	41.912	14.912	20		13.132	94.604	8	27.736	97.176	7.912		37.912	10.088	31.912	28.868	29	24.956		29.088	18.868	15	16.044	40.056	14.912		38.648	28.528	59.956	85.604	42.736	37.264
59.114	23.191	15.886	40.771	13.153	22.267		17	111.771	13	25.886	100.924	5.153		33.809	10.886	34	25.847	34	29.886		24.191	22.847	21	15.1144	32.496	10.153		31.962	39.114	64.153	83.695	48.657	33.038
58.129	23.226	13.968	35.774	15.871	17.161		18.968	121.548	15.935	23.903	103.032	5.968		38.774	11.032	38.71	21.032	37.903	21		21.161	50.451	20.097	16.9677	32.097	9.161		34.839	37.097	83.935	75.065	54.677	31.935
63.079	23.106	13.079	31.842	14.894	16.132		16.974	121.502	13.026	21.158	102.868	5.053		41.815	12.132	35	26.762	31.947	17.106		23.106	69.393	20.106	17.0264	32	10.053		31.079	37.921	83.238	77.815	56.736	30.894
58.021	19.062	12.959	24.959	13.897	13		13.979	139.959	11.021	30.021	90.082	4.021		49.754	12.062	35.021	21.918	39.959	15.979		28.959	56.569	17.021	19.9795	32.062	12.021		39.815	28.021	90.041	79.774	63.692	32.815
51.029	18.015	13.029	24.912	10.971	12		13.059	160.795	10.971	23.117	82.073	4.015		42.985	12.059	36.059	25.927	44.015	15.029		31.941	32.853	14.044	21.0147	30.059	8.059		43.912	18.985	83.132	90.971	64.839	27.941
43.044	17.965	10.018	22	8.991	12.991		17	157.938	10.974	29.018	75.965	5.991		50.947	16.956	49.93	18.035	52.982	11.009		35.965	20.956	13.018	22.9912	28.044	10.026		55.956	17.974	72.079	94.035	59.991	34.974
41	15.003	11.997	29.982	8.997	10.012		15.012	158.933	9.994	27.006	74.997	4.003		58.968	16.994	43.006	21.991	53.991	14.997		42.971	17	16	20.0059	23.006	12.991		74.977	19.997	67.015	92.965	63.962	45.994
47.006	16.012	9.997	29.012	8.003	11.012		14.009	141.035	9.997	30.994	85.006	4.997		65.982	13.009	52.985	23	51.018	14.003		30.006	11.003	13.997	20.9853	22	14.991		78.012	26.023	78.974	85.979	55.082	59.012
42.114	20.991	9.009	29.026	9.991	11		24.947	138.974	9.974	30.965	87.15	5.009		67.965	14.991	53.035	22.062	50.982	18.956		28	7.018	14.009	14.9912	21.965	14.009		88.974	23.991	84.956	68.009	51.079	67.982
47.044	22	6.029	26.059	8.029	16.956		28.912	120.191	14	32.883	89.367	6.015		58.839	14.029	60.985	28.059	50.839	16.029		27.088	8.985	12.971	17	24.941	13.059		84.088	26.132	67.059	60.029	35.176	66.971
53.795	17.144	5.021	28.959	9.041	29.856		30.041	120.185	15.082	33.836	95.39	5.979		42.856	15.103	65.877	24.246	41.897	21.959		30.205	8.959	11.938	15.9384	16.082	16.959		70.082	34.062	51.103	66.938	35.082	56.123
54.947	23.106	10.921	27.026	8	37.842		39.894	93.555	16.079	30.158	83.977	6.947		33.947	15.026	57.894	25.264	40.947	27.185		36.132	8.947	13.026	19.9472	20.921	15.158		79.026	39.921	41.106	73.053	25.238	57
52.871	26.032	7.032	27.903	12.968	36.774		48.968	86.29	10.129	30.871	101.452	7.065		31.935	12.129	59.451	28.129	37	43.29		38.29	8.968	12.065	16.9355	17.968	13.161		91.097	37.968	41.871	69.387	30.194	44.871
51.076	24.847	6.076	27.191	12	25.924		65	72.305	8.886	30.038	87.381	8.924		34.114	12.153	51.771	29.076	32.153	49.114		35.114	8.962	16.038	14.9237	20.924	18.924		105.305	40.114	47.886	71.038	28.191	38.657
48.264	20.132	6	24.132	12.956	23.78		65.264	69.824	6.912	28.956	76.264	9.088		38.736	12.044	50	23.132	32.824	59.956		33.22	10.044	18.044	16.78	22.912	17.956		137.528	43.868	59.56	58.956	27	34.34
54.601	18.751	5.299	25.249	13.1	17		56.05	67.701	7.9	30.8	80	8		38.601	10.15	54.501	25.1	27.85	67.601		36.85	8.05	14.15	16.9501	22.05	13.1		154.696	41	58.651	55.701	28.95	28.501
52.61	11.446	7.833	25.279	12.279	10.111		56.889	67.111	5.056	29.777	75.223	7.056		38.61	10.889	53.944	26.056	31	59.167		34.279	12.833	15.223	23.777	21	15.111		170.843	36.557	63.666	49.39	27.167	23.61
53.569	15.185	8.123	25.123	15.123	7.123		47	71.877	5.877	27.877	81.678	9.815		33.754	10.062	43.123	21.185	28.877	56.63		46.754	10	20.062	27.4455	21.938	15.185		172.82	35.185	62.322	51.062	27.938	14
47.933	15.742	6.933	24.27	16.202	9.202		47.595	72.46	6.865	27.135	84.865	14		22.472	13.865	41.663	19	25.067	49.865		50.988	9.663	20.067	25.5951	26.933	14.067		163.994	32.067	54	44.54	25.27	15.865
60.973	21.733	6.147	26.707	19.927	9		51.046	79.22	4	30.073	80.954	17.707		29.367	14	37	21.78	28	38.293		45	7.853	17.367	22.22	26.22	16.22		166.667	32.293	54.513	54.367	29.073	18
55.762	35.109	7.762	20.158	17	9.842		44.396	78.158	5.921	32.683	78.713	13.158		24.396	17.683	46.317	19.842	26.762	32.871		41.713	7.079	16.158	28.7623	30.762	17.158		166.119	33.713	43.238	59.921	32.921	15
59.745	34.276	9	23.83	14.83	10.915		42.915	84.234	4.83	31.575	83.489	12.915		27.511	16.915	44.085	16.085	26.319	30.596		44.851	6.915	15	32.7447	37.83	22.83		175.382	39.425	40.851	70.745	31.106	14.34
49.455	28.91	8.091	20.455	12.909	13		44.272	85.909	3	31.818	93.909	11.182		27.182	18.818	42.273	18.273	28.545	24.546		52	5.909	13.182	30.8181	43	19.091		181.637	37.364	41.091	65.454	45.182	19.545
53.097	21.194	8.903	22.581	11.806	16.71		38	80.387	5	32.806	72.806	15.097		28.387	15.806	46.806	18.71	35.129	22.871		66.225	6.806	13.71	26	33.194	17.806		183.194	36.387	37	64.29	43.71	18
51.027	18.719	8.103	24.795	11.897	12.897		35.897	83	5	34.795	59.335	19		30.308	12	50.897	17.589	32.589	22.616		73.562	6.795	14	20.2054	30.589	14.103		175.973	34.103	33.795	67.308	34.822	17.897
48.891	23.76	9.217	27.326	16.566	14		31.132	75.76	7	42.651	71.977	21.434		31.217	13.109	52.891	16.891	26.783	18.76		69.349	7.674	12.783	18.3257	25.674	10		177.372	36.24	36.566	75.217	27.326	13.109
44.229	31.06	10	26.886	16.886	12.229		23	82.512	6.114	44.572	75.373	22		32.114	17.199	48.915	17	22.771	17.458		70.398	8.542	13.343	20.7711	20.771	9.114		190.284	35.114	33.771	80.199	19.229	16
45.519	36.007	9.88	30.278	13.88	14.241		20.759	75.88	5.361	39.722	74.684	19.241		35.842	13.88	50.842	19.639	21.639	21.241		67.797	7.759	13.759	17.5188	21.241	6		191.556	37	44.158	68.278	18.241	14.759
41.631	39.551	8.252	28.757	10.126	15.252		20.874	73.874	7.622	45.252	73.019	14.243		51	14.874	50.126	21.243	19.748	21.252		53.378	7	14.874	13.8738	20.126	8		205.332	36.865	39.252	58.505	16.631	13.252
44.66	32.753	8.264	31.472	13	11.132		13.868	71.188	7.604	41.264	70.396	12.208		49.792	12.132	42.66	18.736	14.868	22.528		48.66	8.604	16.132	16.6039	17.868	12		224.795	35.604	54.472	58.472	21.132	17.736
54.586	27.62	9.276	37.448	14.586	13.862		12	73.965	5.414	37.138	60.103	9.448		55.414	16.311	39.724	17.724	16.138	29.552		45.827	7.586	13.414	17	19.448	13.862		231.519	38.448	63.862	61.448	21.276	16
52.994	29.869	12.856	31.288	12.856	17.288		10.569	64.006	6.288	40.575	58.144	8.144		55.431	12.144	40.425	16.425	16.144	31.856		44.431	6	10.431	21.1438	19.425	13		211.812	32.006	67.706	84.137	20.575	18.712
44.449	44.449	8.449	33.551	15.85	25.551		8	58.102	4.299	43.803	59.748	6.701		45.551	10.401	38.102	17.449	13.599	30.197		43.102	5	11.748	20.2518	18.449	13.85		183.723	31.15	59.85	95.748	31.653	21.15
41.844	65.333	11.844	32.622	16.156	36.222		9	48.467	5.844	44.311	63.778	6.844		31.933	11	37.445	19.689	14.689	28.311		39.311	7	16.689	26.689	16.467	15.689		156.402	30.622	54.089	100.667	27	23.533
39.87	87.227	13.839	27.645	14.323	43.161		7.677	45.161	7.677	46.516	60.807	6.839		28.13	11.484	37.516	16	15.516	30.193		44.645	9.161	12.484	24.4841	20.291	16		139.323	30.161	39.645	77.484	26	23.677
47.328	111.853	12.167	26.833	13.505	53.826		9	46.167	8.498	44	53.666	5		25.003	10.167	36.164	20.498	15.167	38.826		59.669	8.167	11.669	24.6689	19.833	14		128.833	26.167	41.666	68.328	29.334	25.331
43.212	145.712	10.827	26.346	15	54.711		9	52.654	8.827	39.346	57.308	6.654		24.385	13	34.173	20.481	14.173	52.577		69.597	10.173	11.346	22.0386	18	14		129.481	27.692	38.173	65.615	27.866	22.654
46.895	167.969	7.537	29.105	12.716	46.6		7.821	51.105	13.642	49.821	54.179	5.358		32.821	13.179	42.463	18.074	13.642	46.747		79.716	11.463	14.284	19.5369	16.821	12.358		146.315	27.895	38.463	65.568	28.284	21
51.555	188.066	7.63	31.185	10.185	32.227		8	53.63	17.445	54.076	62.185	6.924		24.294	15.63	41.185	20.739	12.555	48.782		71.033	9.815	12.555	21.4455	15.815	13.185		144.009	29.479	38.261	66.706	28.185	17.815
51.954	209.763	4.763	30.526	10.191	24.381		8.809	49.619	18.665	51.526	67.902	8.191		34.856	17.572	49.619	18.763	10	40.665		63.335	10.856	10.763	21.4279	18.856	15.191		141.99	28.526	39.954	64.619	29.809	18.572
51	204.308	7.607	29.179	10	34		8.393	53.821	12.803	48.769	66.034	8.197		35.393	11.393	63.034	17.59	16.017	37.41		49.376	9	15.803	21.0171	20.214	23.214		118.282	28.983	33.179	66.838	27.41	18.59
53.62	179.061	9	35.785	12	37.239		10	49.988	8	52.012	64.595	11.393		33.595	8.81	85.988	16.405	23.178	31.393		43.81	8.798	16	14.5951	17.393	25.988		111.368	26.607	42.988	70.595	26.012	19
57.083	153.833	9.417	41	9.833	52.5		11.208	46.583	7.375	62.084	71.542	9		32.625	7.417	90.792	18.208	28.125	31.125		53.417	8.792	16.792	18.7501	15.208	30.75		115.084	27.833	46.417	75.667	24.875	15.375
68.499	160.641	9.786	43.715	9.786	57.071		10.214	45.928	6	57.501	72.285	8.786		39.357	6.643	96.216	21.572	37.644	30.287		52.572	6.786	10.428	15	16	29.428		128.143	27.071	55.499	76.641	28.857	18.143
66.861	158.061	10.32	42.56	10.78	58.9		9.78	43	6.44	55.46	70.421	14		54.02	9.78	84.1	22.56	34.02	30.68		61.46	7.78	14.22	20.5599	14	26		132.139	27.1	76.12	78.861	28.54	21.9
63.289	171.389	12.452	42.87	12.87	40.515		11.548	44.226	9.226	51	81.355	14		62.193	9.226	80.611	28.096	25.193	30.967		58.13	10.322	12	16	13.774	23.548		136.289	24.356	90.548	71.744	33.452	22.419
64.146	188.086	11.232	42.232	13.536	19.768		16.232	42	5.464	51.391	76.013	16.768		63.682	8	76.219	22.695	14.768	32.45		70.987	12.768	13.232	14.2318	14.305	21.159		124.073	25.536	97.464	67.245	38.695	25.609
62.435	187.417	11.475	33	14	18.049		18.426	41.238	5.762	57.623	79.287	18		62.623	7.475	63.812	19.525	15.525	33.287		67.525	18.861	10.238	15.7623	13.426	22		118.812	27.049	102.574	57.802	40.426	22.287
51.295	190.487	13.756	29.218	13.269	14.487		19.705	43	7.756	57.948	75.974	19.513		50.808	6.756	50	18	13.756	41.756		72.834	18.513	11.756	17.0259	16.269	20.269		105.435	24.974	99.244	63.705	51.435	20.808
45.499	167.494	11.751	31.751	13	13.252		24.252	49.005	8.249	63.254	76.244	18		32.998	7	54.998	15.002	11.249	62.002		73.259	28.252	8.249	15.7482	16.746	24.257		93.995	26.751	100.244	66	40.494	21.002
48	174	10.511	31.468	13.511	15.489		22.745	57.489	8.489	53.276	78.766	26.724		35.297	6.745	60.234	16.234	14.489	93.276		79.171	40.937	10	18	14.276	23.745		77.234	27.234	94.276	59.745	34.276	26.234
48.783	160.217	12.478	33.217	15.739	13.261		19.522	60.433	7	59	70.739	35.083		34.306	9	57.956	13.739	12	122.439		83.739	41.522	9.522	19	18.261	22.739		55.956	26.956	88.65	58.611	25.478	29.433
51.932	137.141	9.466	41.466	16.733	16.932		18.801	67.466	5.466	65.131	74.063	40.461		34.932	12.733	52.869	15.267	10.267	120.403		77.398	43.602	8.267	22.398	19.267	26.267		34.267	20.199	64.738	62.335	29.335	29.398
49.909	127.363	10.636	52.363	21.363	16.727		20.09	74.726	5	69.544	65.181	29.09		36.091	12.364	51	14.273	13.727	96.091		74.544	46.091	11.727	21.4543	17.273	30.819		26.273	18.819	51.454	62.456	37.637	24
47.672	130.164	8	62.77	33.606	15.279		15.885	77.049	3.721	67.23	70.606	14.443		31.557	14.721	40.951	12.721	13.672	70.443		67.885	51.672	11.443	26.3936	21	42.328		19.672	24.443	46.885	60.279	41.115	18.394
48.431	144.593	9.431	68.439	36.292	14.715		15.146	84.146	3.715	71.285	65.154	11.715		33.138	14.569	38.285	14.146	12.285	63.585		64.154	51.285	13.431	27.4308	23.292	42.138		23.277	22.577	47.138	61.285	44	17.285
41.871	150.319	12.419	58.162	40.257	15.419		9.29	78.805	4.29	64.581	64.29	12.419		37.743	12.419	37.871	14.548	14.129	68.386		66.386	43.838	14.71	31.2572	22.71	39.838		25.581	20.452	53.129	61.938	38.871	12.871
36.889	150.925	7.704	59.111	44.667	15		10.111	77.148	3	78.111	62.629	12.111		41.704	15.407	37.963	14.815	14.482	87.074		67.629	43.593	12.296	25.222	30.815	31.593		32.185	18.407	53.593	60.778	38.482	11.185
38.489	132.071	9.396	48.813	52.929	12.698		10.093	73.28	2.698	83.093	64.093	11.396		47	17	35.231	16.093	18.698	122.929		74.374	46.093	11	26.5824	36.187	32.582		31.418	18.813	59.698	53.418	36.093	13.604
31.616	100.071	9	43	68.54	10.692		11.076	67.768	3	81.384	66.768	9.616		50.616	13.308	39.232	16.46	17.076	134.161		81.919	40.46	9.384	26.8435	30.152	34.308		33.924	18.076	83.924	46.313	24.232	14.54
29.43	67.547	10	42.058	81.372	11.058		10.686	64.175	2	95.349	74.256	10		47.861	13.628	36.884	14	18.058	119.593		79.547	36.802	10.686	33.2328	25.314	32.57		30	20.314	81.116	50.511	26.686	16.884
28.761	43.68	9.279	38.64	94.64	21.482		9.959	60.721	2.32	87.442	84.401	10.68		40.959	14.32	41.64	16	16.64	97.117		77.523	27.36	7.68	27.7208	18.36	29.721		31.919	23.68	66.401	56.558	28.68	23.279
26.697	31.743	10.977	40.674	119.766	33.115		11	61.72	2.326	85.138	76.977	9.674		32.697	13	37.257	14.628	15.954	90.326		85.092	22.954	7.674	28.6513	14.303	28.651		31.326	25.628	60.046	63.72	38.651	28.954
28.005	21.332	13.668	47.337	162.695	42.695		10.326	52.321	3	83.674	75.011	9.668		25.995	12.995	35.978	18.663	16	75.315		80.022	30.348	5.663	26.6631	14	22.668		29	24.326	59.663	75.321	60.652	43.984
34	18.337	13.675	49.35	207.951	39.601		13.024	47.337	2.675	75.313	60.687	10		23.337	9.675	44.337	18.337	12.325	70.687		79.988	27.65	6.675	33.6748	15.675	23.675		26.988	24.35	71.337	86.049	72.386	57.374
35.06	16.657	15.313	54.657	255	26.881		13.313	47.06	4.343	70.313	64.657	8.657		30.597	11	43.119	14.687	11.284	70.97		85.284	21.343	9	30.9702	16.343	24.254		28.657	24.03	95.627	102.284	60.716	55.582
35.444	16.698	17.953	45.444	255	15.905		18.953	49	5	75.698	66.651	10.603		27.349	9.349	38.142	12.698	9.047	72.746		87.095	17.603	7.698	24.556	17.698	28.603		24.349	22.095	113.763	120.047	46.302	52.681
40.42	20	14.58	43.065	255	13.645		21.935	47.29	5.355	76.515	59.935	12		24.065	12	36	11.775	12.935	75.45		87.03	15.355	6.355	16.29	17.645	25.645		32.515	20.42	119.095	132.485	32.42	41.875
35.361	19.278	19.835	48.278	247.782	16		23.113	47.196	5.361	72.196	56.113	11.722		20.917	12.722	35.474	12.835	10.361	76.165		89.474	12.917	6.722	12.7218	22.639	21.083		28.361	20.917	114.196	149.774	30.278	44.744
35.367	17.267	19.699	47.1	199.267	13.633		21.267	45.533	5.1	83.1	57.699	10.1		27.267	11.267	41.866	10.633	9.1	84.401		102.9	15.9	7.633	13.2005	25.433	19.9		37.267	22.9	100	169.599	31.633	46.802
34.863	12.373	33.274	37.627	156.608	10.118		15.373	46.745	4	94.901	60.137	12.118		26.137	12	43.49	9.882	12.882	93.608		100.49	18.627	7.745	14.2357	24.51	17.137		34.236	17	103.392	181.038	28.118	58.178
36.486	14.243	50.458	32.406	112.542	10.757		16.757	45.757	6	112.486	60.729	11.378		31.757	12.865	52.108	9.378	10.378	89.191		111.622	20.514	8.135	13.757	18.865	18.108		40.892	17.486	113.378	170.351	24.378	65.434
28.847	12.616	68.772	36	85.616	13		16	49.847	4.384	105.772	56.306	11.616		34.769	14.616	54.847	10.847	11.384	89.997		114.31	21.231	9	12.3844	21	18.384		41.306	18.847	106.616	171.769	26.69	75.146
26.561	14	78.976	36.268	61.61	17.61		15.951	54.22	4.39	101.098	48.049	11.049		42.78	10.39	55.439	12.39	16.78	86.829		112.561	19	9.39	15.6098	22.39	14		48.561	15.341	119.683	175.902	22.78	90.024
29.565	15.604	73.267	29	44.396	22.584		17.188	56.604	6.396	87.792	47.98	12.623		42.208	16	59.474	13.02	25.039	80.396		105.208	13.604	12	15.3961	25	15.188		46.396	17.792	131.227	171.396	23.604	103.714
35.422	17.794	61.794	23.804	39.196	30.98		16.01	60.206	5	84.794	49.794	12		40.588	16	59.402	14.608	39.373	82		96.814	14	15.598	17	22.02	18.206		44.794	19.598	130.971	158	21.402	107.039
41.263	16.408	52.039	25.184	36.777	22.33		15.223	54.223	6.223	83.486	46.816	11.592		36.592	12.592	61.816	17.223	48.251	81.816		103.145	12.777	15.631	14.4078	21	17.408		35.33	17.816	124.514	163	20.184	106.564
45.137	14.173	49.414	28.241	31.827	19.518		14	51.827	9.414	80.896	54.414	11.586		33.827	16.241	63.827	15.827	59.417	81.068		106.827	12.759	12	13.4137	18.655	19.586		30.932	16.414	115.795	166.071	19.068	116.345
48.741	16.678	56.098	29.322	28.42	15.902		13.161	46	8.42	89.098	50.42	12.741		35.58	17.58	67.58	17.322	60.833	83.385		104.454	14.063	13.58	12.8391	17.517	20.58		39.517	17	101.385	174.735	19	120.776
57.575	17.425	58.702	34	22.276	12.575		12.575	43.575	7.149	94.807	59.022	12.724		33.149	13.425	67.746	17.724	48.79	88.342		108.575	13.425	11.425	12.2763	17.851	20.724		44.403	19.724	87.553	162.939	23.425	127.829
55.706	15.863	59.156	40.412	17.844	10.706		12.863	48.412	8.706	97	58.55	21.569		26	11.706	61.137	18.569	40.824	91.118		105	16.844	11.275	10.4313	16.725	16		42.882	23.137	100.706	153.63	26.431	149.844
47.814	19.874	53.372	40.628	16.251	12.563		10.874	45.689	5.563	92.749	57.874	21.311		27.689	11.563	50.809	20.437	44.005	87.94		95.683	12.437	12.563	13.7487	17	15.251		46.12	21.874	102.743	137.191	31.563	147.628
44.342	27.443	39.329	45.355	11.114	12.443		9.557	47.443	6.557	88.886	57.772	16.886		26.443	8.886	47.228	22.899	47.595	78.772		87.873	12.228	10	13.3291	18.772	13		35.342	24.443	118.114	121.013	34.329	159.911
43.653	37.347	26.244	47.858	12.102	12		11	49.347	7.551	79.347	55.347	15.898		36.653	7	45	20.653	58.88	70.898		88.142	10.653	10.898	16.4489	16.347	12.102		28.693	28.653	123.387	88.613	40.631	146.493
42.364	50.093	19.819	45.543	8.09	12.09		16.545	50.181	8.726	71.545	49.726	14.455		46.455	8	45.364	11.91	73.902	71.364		82.912	13.636	12.819	16.9095	19	12		20.819	24.819	115.545	84.817	45.002	149.535
42.146	72.224	23.764	35.157	9	13.618		14.461	48.921	8.382	67.157	50.539	17.685		58.382	9.461	43.382	9.921	102.204	78		74.764	13.461	10.461	15.9213	21.303	11		21.539	20.764	91	86.787	48.382	133.642
38.734	78.799	23.132	33.333	12.467	12.467		14.799	55.533	9.467	69.533	47.268	21.333		56.933	11.134	41.533	10.533	133.342	90.266		77.933	17.134	13	19	24.333	12.6		22.933	19.067	75	107.938	39.799	125.072
37.055	87.558	22.307	38.472	14.945	9.528		14.945	53.055	9.472	64.889	44.889	21.417		51.834	8.945	37.638	9.528	183.884	106.196		88.251	19.638	9.945	17.2513	25.638	11.528		20.417	22.693	56.945	121.221	32.362	106.663
26.391	100.696	18.435	41.044	15.131	12.044		15	48.696	10.522	58.044	42.391	21.869		57.739	9.478	39.174	8.565	242.088	123.739		94.391	17.087	9	18.0435	25.435	14.131		21.956	18.478	51.696	133.087	27.522	94
25.905	110.968	15.968	43.127	13.516	13.548		14.032	51.452	10.516	63.389	41.421	18.968		70.611	11	40.643	10	255	136.611		100.325	20.936	7	17	25.548	14.548		16.516	21.611	59.873	142.841	21.548	84.484
28	121.53	11.02	36.06	11.98	12.49		18.96	48.55	11	65.55	43.53	17.98		88.731	12.02	45.96	9.98	255	146.57		99.39	23.51	10	18	24.02	13.02		26.55	16.02	74.59	140.189	21.04	67.02
26.504	127.621	11.992	32.496	15.992	13.496		20.992	49.488	10.017	65.488	47.967	27.025		105.1	10.008	50.496	11	252.025	169.463		102.521	26	8.008	17.4958	31.033	16.008		28.042	15	93.091	124.95	22.008	63.008
27	115.491	11.498	27.509	18.01	14.502		20.003	54.027	13.488	69.502	54.003	33.997		90.997	12.498	61.495	10.498	252.491	180.003		108.481	27	8.498	23.0034	30.007	16.491		26.986	15.997	123.485	106.491	23.993	62.01
26.492	106.462	12.015	32	18	13.492		17.492	49.015	14.939	69.477	56.614	35.939		70.818	13.462	53.462	11.508	245.864	204.076		95.523	24.985	10.015	23.9697	26.508	18.508		23.97	17.492	155.864	118.523	24.015	67.03
25.513	81.271	14.487	28.567	14.513	12.513		15.487	52.081	11.946	62.406	49.081	26.46		70.812	11	49.513	13	205.027	195.89		87.513	24	8	26.9731	26.433	15		23.379	17.487	157.567	133.298	21.54	80.648
29.077	68.845	11.558	31.077	11.481	11.519		11.077	56.923	11.923	56.403	47.519	21.481		78.674	9.403	52.039	11.558	162.077	215.597		76.039	22.481	7.961	30.0386	24.519	19.039		25.039	17	147.923	154.442	23.442	89.751
27.525	67.698	12.576	36.95	10	12.576		13.525	59.201	7.95	62.324	44.05	16.374		75.252	7.525	59.727	13.05	104.475	211.727		82.698	21.475	8.475	41.3022	27.475	17.05		23.576	16.05	130.496	160.547	28	93.899
31.531	67.503	9.469	32.531	10.062	11.062		13	53.876	5	68.938	40.124	14.531		65.248	12.407	67.655	12.593	86.593	211.214		91.221	22.062	9	51.0279	24.345	16.186		21	16.717	121.407	161.938	24.779	100.876
30.926	69.705	10.926	27.778	16.537	15.389		14.537	53.537	4.926	73.074	39.295	16.537		47.369	10.926	70.054	16	74.389	201.812		103.335	25	8	59.6445	19.074	18.537		18.611	15.074	124.222	140.832	28.074	105
30	51.543	10.914	27.171	19.086	16.829		17.457	57.086	6.372	65.714	39	14		37.286	11.714	82.57	14.885	61.086	185.428		105.858	20.829	10.628	49.0269	18.372	21.714		19.342	13.171	115.487	123.711	22.628	96.2
33.354	37.549	11.354	31.195	28	19		15.451	52.646	6.354	62.354	37.389	15		35.646	10	92.362	15.646	47.097	185.611		100.867	21.354	12.903	50.0704	23	23.097		15.451	11.903	104.903	112.681	33.292	78.708
31.336	28	11	35.773	28.782	19.227		18.445	54.1	4.891	60.227	41.118	12.445		33.782	11.555	99.981	12.555	50.664	173.019		101.109	22.445	17.336	40.6543	18.555	22.555		14.664	9.336	109.673	110.2	38.664	68.9
32.638	22	14	49.758	21.681	16.121		18.879	50.362	6.56	60.725	43.836	10.242		34.44	12.44	101.01	12.242	53.121	167.034		97.319	23	18.56	38.6812	23	16.44		14.44	9	113.473	94.889	40.483	51.802
32.771	20.602	19.867	65.337	17	14		17	55	7	58.831	55.47	10.735		44	10.867	112.554	12	59.036	142.711		92.699	23	17.735	42.2289	30.867	13.398		16.133	9	112.904	77.699	48.867	41.566
32.144	18.572	20.861	82.134	10.716	9.428		17.428	57.856	9	58.572	50.284	9.856		43.856	14.711	128.731	9.428	74.433	124.851		84.423	23.572	19.289	33.1443	34.428	16.139		18.144	7.856	127.144	66.851	46.861	41
34.89	22.156	20.734	96.11	11.312	11.422		17	51.844	9.844	61.156	47.266	12		40.688	16.734	135.358	13.156	85.312	112.642		77.642	18.844	21.422	25.734	35.486	16.578		22.156	6.844	116.266	58.532	44.734	33.954
35.168	20.832	19.416	87	8.584	12.335		19.248	54.752	11.081	62.174	43.081	11.497		40.913	20.416	134.932	11.584	97.919	108.403		70.248	18.416	23.752	20.3355	37.913	16.081		21.168	7	115.51	61.832	51.758	35.081
28.641	18	18.179	76.846	7.821	12.41		16.41	63.513	14.051	63.538	47.359	13.821		50.821	18.41	142	14.359	97.359	101.872		59.59	22.179	28.231	24.7692	30.872	14.051		24.359	5.59	116.436	66.282	51.538	30.179
34.235	18.596	16	71.169	9.404	14		17.809	62.426	18.809	68.978	45.596	12.382		62.912	25	149.809	12	99.213	90.426		61.574	23	28	24.6176	32.596	13.809		28.574	8.213	106.338	77.448	59.574	24.809
34.203	19.797	13.203	69.609	11.601	13.196		17.804	59.601	20.985	66.609	51.406	10.804		68.421	22.196	139.406	12.196	91.775	78.985		62.391	22.196	28.812	25.1956	35.399	12.993		32.015	9	100.804	83.79	60.413	22.993
36.534	20.215	12.607	74.822	10.393	13.178		17.607	52.141	29.89	70.681	53.356	12		70.325	23.571	134.791	11.178	84.283	71.393		62.215	20.785	27.963	28.178	33.215	16.785		27.393	10.393	100.11	75.749	60.503	21.785
41.84	23.16	12	87.132	9.387	15.16		22.226	52.708	40.444	63.547	52.066	10.16		72.811	23.321	123.745	11.774	82.576	58.387		67.679	22.226	27.226	29.868	37.84	15.774		29.84	14.226	87.453	68.292	64.519	16.84
49.762	23.286	11.762	113.239	9.381	15.476		21.095	50.381	52.285	60.191	51.857	14.476		83.191	22.905	116.762	13	86.476	49		63.143	27.381	28.905	28.2381	43.762	13.381		29	14.619	79	65.143	80	13.619
49	23.875	11.375	116.749	9	12.375		19.125	53.375	45.252	58.625	52.751	15.75		81.748	20.5	117.249	13.625	88.376	45.251		61.5	28.375	26.875	37.6249	41.375	12.625		27.625	17	63	52.875	89.749	11.625
38	24.369	14.154	96.616	10.738	13.262		20	53.154	33.907	51.523	55.57	15.523		85.985	23.046	104.724	14.631	91.538	46		64.416	34	28.369	38.4768	29.477	10.738		24.477	19.738	47.785	46	102.401	10.892
39.18	24.363	16.637	81.273	14	10.727		19.637	55.547	32.817	48.27	54.547	15.363		103.733	19.183	88.37	15.817	88.18	44.277		59.453	33	34.637	41.3633	26.273	12.363		27.09	26.183	38.82	43.363	110.917	13
39.213	24.643	16	73.498	16.502	9.715		24.285	51.285	41.502	45.145	53.643	19.285		103.213	21	77.57	16.787	81.004	42.502		55.575	41.643	36.643	39.5022	23.285	12.715		21.43	26.57	29.285	43	126.711	16.643
32.813	29	15.945	83.023	18.352	10.594		25	51.11	51.836	43.11	57.406	19.703		107.352	25.945	91.32	16.352	80.274	51.055		53	40.648	33.703	41.1095	23.758	13		25.297	24.187	20.242	43.539	139.913	14
29.309	27.654	12	78.16	20.654	10.383		18.654	48.543	44.691	43.691	54.111	15.037		107.457	27.309	99.666	17.654	92	44.766		60.926	45.926	41.309	41.6543	26.729	10.037		21.234	17.346	13.926	55.271	150.086	12
33.719	25.68	11.66	80.242	21.699	12.039		20.68	50.039	43.34	39.68	57.601	12.039		110.34	29.379	119.406	19.98	100.457	47.699		57.941	44.039	41	48.3399	30.68	10		18.34	14.359	14.301	68.02	157.164	12.699
40	19.668	11.996	83.65	22.998	11.666		18.336	50.67	43	35.998	61.996	11.666		101.682	29.002	169.978	18.666	109.352	44.668		55.332	43.668	44.33	44.334	29.662	11		19.332	20.002	12.998	91.338	143.322	13.67
44.391	20.672	7.328	82.11	20.344	13.328		20.312	51.641	43.656	35.328	62.656	9.984		107.266	23.656	210.813	18.344	89.922	44.047		56.375	41.656	42.328	51.6562	26.984	13.016		18.672	19.984	11.672	97.328	119.359	16.688
41	17.644	9.322	70.588	20.033	14.356		19	49	39.033	31.322	55.289	9.678		97.9	20.644	232.166	18.067	76.834	46.356		58.644	40.711	43.678	49.9335	27.356	11.644		17.711	23.578	10.644	95.711	107.422	15.322
38.367	16.051	10.684	65.571	16.367	16.164		16.949	50.684	41.215	30.531	61	7.316		88.429	19.633	222.254	17.734	63.684	57.203		67	37.684	39.949	42.7853	30	11.949		14.734	20.949	14.367	110.102	100.52	13.734
37.379	21.689	12.621	66.758	12.758	19.242		19.242	48.242	40.068	23.621	56.621	9.379		97.384	26	215.516	17.379	57.795	55.653		75.863	40.242	38	41.8264	27.447	11.689		11.932	14.932	12.379	116.274	96.274	13.826
32.391	27.086	12.086	73.126	14.391	20.609		19.305	44.133	33.305	25	54.695	10.391		97.046	28.695	223.079	15.305	68.609	50.954		88.391	43.477	33.219	30.6954	25.781	10.781		15.477	11.305	15.781	112.954	86.258	9.695
30.805	34.299	11.494	76.012	20.104	17.701		19.104	45.598	26.805	25.195	53.402	7.598		86.598	31.311	222.646	15.598	71.39	42.506		89.909	47.805	33.713	24	31.104	10.402		13.701	12.299	13.402	100.116	79.311	11.299
28.293	39.979	13.293	84.071	27.95	14.707		22.586	42.465	20	23.879	49.293	9.707		65	31.414	223.405	12.828	67.101	45.243		90.879	52	29.586	19.4142	29.414	10.414		17.707	11.172	12.414	98.515	62	10.879
34.148	35.87	13.713	83.12	30.565	10.287		21.009	44.139	21	26	45.713	9.574		60.435	27.139	209.768	12	60.426	43.435		87.287	61.722	28.287	18.1482	29	13.565		17.574	18.009	10	105.741	57.991	15.713
34.032	30.406	14	74.469	27.313	9.844		23.687	38.125	23.156	21.281	50.032	9		54.562	26.469	197.66	10.125	49	46.438		82.281	61.78	31.032	21.8753	33.438	13.281		15.875	22.125	8.281	107.592	37.844	14.719
36.247	27	13.551	74.377	23.073	11.725		22.927	37.927	22.377	27.101	42.652	8.449		53.478	27.725	173.887	12.174	37.174	48.101		71.028	65.332	25.377	27	32.449	15.174		20.449	26.449	10	104.231	35.202	11.899
32	26	20.731	84.114	20.078	7.269		24.886	38.461	29	25.539	41.844	9.539		55.461	29.192	148.492	10	30.078	53.192		64.653	73.311	23.808	27.9222	29	18		22.731	17.269	8.731	104.658	36.731	11
31	27.419	23	86.628	21.791	9.791		22.527	37.581	30.527	24.473	38.054	8.736		57.163	30.054	125.31	10.209	31.264	71.946		56.264	65.481	28	23.6822	33.682	20.946		17.946	16.736	7	98.799	29.791	10.264
35.969	30.454	21.485	85.454	25.969	9		21.773	39.773	26.258	31.227	41	6.515		60.289	30.485	123.908	13	30.258	93.515		61.742	54.669	32.546	25.7115	32.485	20.454		18	14	9.515	82.866	27.969	10.515
32.985	23.748	22.496	69.993	18.756	9.252		21.993	35.748	22	28.756	38.496	9		56.029	26.748	125.741	13	32.015	113.489		56.244	55.756	40.496	22.7555	36.007	16.993		14.252	18.756	8.244	75.252	24.748	13.259
32.54	21.262	18.754	65.476	21.968	12.262		21.278	44.032	24	28	35.77	8.984		68.786	27.246	155.508	14.246	33.23	123.968		56.262	48.968	38.476	22.4758	48.524	16.246		15.492	20	8.262	79.032	31.016	19.524
39.04	27.52	20.96	57.76	23.96	17.04		18.319	41.28	26.76	25	31.28	11.2		66.599	27.48	206.48	17	36.52	138.359		58.04	44.681	32.441	21.9604	49.04	14.28		15.76	20	7	81.599	25.28	22.8
40.766	25.108	19.297	58.766	25.937	14.063		18.595	36.937	32.405	23.297	27.532	11.234		64.063	25.234	255	22.703	32.766	132.144		59.829	48.532	23.234	22.2973	56.658	15.063		16.468	14.937	5.766	83.658	23	25.892
51.401	28.228	18.228	65.315	26.457	13.63		18.315	37	41.315	23	30.827	13		69.748	23.772	255	26.827	27	122.063		55.858	44.685	19.772	22.8269	75.173	14.772		16.228	13.827	5.772	88.228	22	20.087
53.443	28.67	19.445	69.667	24.333	13.555		18	40.998	37.778	27.222	35.888	13.222		69.44	23	255	34.002	28.333	109.88		57.667	40.225	14.112	25.445	75.218	12.555		17.11	17.222	5.555	94.33	24.888	14.778
56.7	30.867	19.433	66.783	22.433	13.217		15.867	37.516	43.083	27.3	34.783	16.65		73.617	22.217	200.967	35.982	33.65	91.133		57.733	41	12.867	21.8665	71.484	12.433		13.783	19.783	6.217	86	21.783	15.567
65.789	28.632	14.843	57.578	15.265	16.578		18.789	36.211	46.843	29.578	31	16.211		70.525	21	157.211	40.215	36.578	73.054		58.422	33.368	11.475	24.4215	47.843	13.211		13.211	20.368	7.211	82.314	19	17.157
74.712	22.771	17.41	58.976	16.82	23.976		20.59	33.434	38.82	25	27.795	19.615		70.336	27.59	142	49.098	41.82	65.59		63.205	37.59	10.615	31.4098	47.844	14.205		16.795	20.795	10	66.976	19.205	16
89.956	19.398	15.796	63.403	15.602	29.806		17.398	35.801	33.204	26.796	26.602	21.602		64	31	147.005	52.791	40.597	59.806		66	35.204	12	30.9902	45.388	16.791		14.398	20.005	8	58.403	25	15.398
97.396	21.193	17.193	65.034	13.193	35.137		15	33.773	22.579	31.579	20.773	21.773		59.738	31.773	138.137	40.056	32.773	62.227		65.421	35.875	15.193	39.8973	42.545	17.932		16.773	15.421	9.807	59.579	26.421	13.807
80.428	24.124	13.187	67.562	15.124	26.064		18.813	37	27.813	27.375	23.813	21.625		66.813	31.936	123.438	42.873	25.936	62.813		58.251	30.876	17.438	59.689	37.124	21.311		20.064	11.375	7	59.813	30.625	17.187
72.527	23.726	15.181	54.274	18.363	19.549		14.544	40.093	29.456	26.363	22	25.274		61.907	26.726	103.907	30.54	26.456	60.907		64.093	32.911	19.819	65.0929	45.633	13.363		21.093	13.819	8	66.274	27.637	17.456
73.442	22.176	14.053	36.122	18.649	17.824		16.649	37.824	33.42	27.649	23	23.176		56.053	25.404	107.473	28.229	27.122	54.351		69.229	26.351	18.176	48.4044	55.527	10.824		18.649	12.702	7.824	72.42	30.824	17.122
72.751	20.339	16.509	26.473	15.661	19.982		22.491	37.339	27.812	27.17	21.661	21		51.509	27.679	85.715	23.018	23	52.812		80.321	24	15.661	41.1697	66.867	11.661		20.982	13.018	7	69.661	33	14.339
74.733	13.819	15.328	19.672	9.819	15.672		24.672	32.328	31.181	27.509	18.509	19.672		49.819	31.509	73.44	22.311	23.491	49.672		81.672	23.345	11.164	34.8533	83.966	11.836		21.672	11.491	9.836	71.362	41.672	12.836
75.266	20	14.158	19.684	10.79	12.526		26.21	36.158	28.526	32.368	15.842	19.158		50.842	38.052	65.368	28	23.474	47.842		82.894	20.684	11.684	31.8421	77.737	12.21		22.21	14.474	6.158	73.841	47.368	12.526
74.867	22.912	8.76	17.304	9.76	14.848		25.304	34.217	26.848	27.152	19.24	19.696		54	42	48.912	28.152	24.217	46.152		74.673	16.608	15.935	33.4562	77.954	17		22.392	13.304	9	73.654	63.088	8.152
80.386	39.146	13	19	10.292	14		26.708	35.292	21.561	22.877	19.561	20.561		51.292	41.585	38.415	26.439	27	43.854		74.561	14	16.83	41.8538	76.801	14.731		17.708	13.854	7.292	73.099	56.83	10.292
75.193	51.561	10.281	20.719	11.14	13		25.719	28.702	17.86	31.298	18.86	17.719		59	41	38.719	28.982	27.842	51		73.281	14.579	12.439	36.1227	77.965	20.86		14.719	13.281	6.281	59.439	50.579	10
82.152	64.328	8	21.193	9.403	17.328		22.866	29.269	17.269	27.134	18.866	19		66.059	43.403	37.328	28.017	28.731	49.866		64.269	15.866	14.866	43.0587	87.21	20.597		12.269	14.134	8.134	62.655	44.21	12.731
81.186	74.457	5.643	23.228	20	12.614		19.257	28.129	22	26.743	15.743	18.871		65.814	44.129	27.257	27.9	25	56.971		60.1	15	16.357	43.6142	105.257	18.129		18	13.129	8.743	78.228	42.9	16.614
91.596	86.65	5.245	15.755	23.123	10.123		13.736	34.755	29.105	22	14.755	16		67.895	50.614	28.632	35.509	22.632	59.264		65.018	19.386	12	40.3863	108.473	22.755		19.386	12.491	9	78.632	41.736	14.632
82.909	96.481	5	14.766	18.883	12.649		17.649	29.234	33.636	22.584	13.117	21.299		68.416	49.701	20.351	36.351	21.117	64.883		63.584	19.766	13	42	117.714	23.416		19.649	11.649	8.649	95.364	44.636	13.117
84.996	111.89	4.222	11.889	12.778	9		15	27.333	29.443	27	10.222	16.556		72.002	53.112	18.222	32.666	27	64.779		84	24.222	9.333	31.555	100.113	26.666		18.778	9	6.889	102.669	45.11	11.778
73.154	121.528	5.315	9.315	11.685	14.79		15.895	29.895	30.21	25	14.474	20.685		70.159	55.264	22.474	30.105	24.105	63.474		109.421	21.685	7.895	32.5257	76.002	33.315		18.105	9.105	6.105	113.423	56.579	13.895
60.375	122.504	6.199	17	11.901	19.901		14.901	33.099	25.702	22.199	12	18		73.305	54.702	23.099	32.603	28	61.305		152.71	16.496	7.199	34.3971	63.511	33.397		18.099	12.199	6	118.717	50.596	12.496
62.242	126.346	8.374	14.374	11.187	18.093		13.093	31.374	23.72	25.533	10.093	25.907		71.506	54.44	28.813	28.813	32.346	64		158.654	18.093	8	31.6538	60.692	22.654		19.907	13.626	4.28	110.665	40.907	14.187
56.751	127.862	9.088	18	12.088	17.175		13	32.613	22.737	31.65	11.737	26.825		63.475	50.65	36.737	27.912	33.088	74.438		170.825	19.35	4.175	34.7374	52.95	21		23.525	16.175	7	93.387	29.387	14.35
62.653	116.775	9.082	15.327	12.49	19.918		15.735	35.735	23.755	33.673	11.918	28.837		67.183	44.837	36.673	25.98	48.837	80.837		155.408	22.327	6.837	26.3267	72.958	19.918		31.918	18.755	6.082	79.837	22	14.163
60.91	124.924	10.924	14.773	13.455	22.227		22.985	32.227	20.924	29.697	12.848	31.318		56.924	46.152	46.773	33.91	59.924	69.303		139.621	20.773	6.848	23.0758	76.878	20.697		36.621	18	5.303	87.152	20	12.924
54.909	119.35	12.58	19	17.14	21.93		23.189	33.86	21.07	28.14	12	31.86		55	46.28	49.28	41.699	62.231	53.489		115.161	20.07	6	20.7902	83.441	21.07		42.65	14.14	7	100.441	20.07	13.21
62.32	113.423	8.064	18.192	12.936	16.744		30.217	36.128	45.616	30	9.064	29.616		61.872	42.577	52.872	45.769	57.488	60.064		102.167	17.936	6	19.6797	82.423	20.256		35.936	18.872	7.936	106.68	19.448	15.872
62.815	95.593	8.058	20.825	10.116	13.233		26.291	44.476	70.407	34.767	9.175	20.058		58.524	44.407	41	47.698	47.709	60.349		91.476	19	5.942	20.8836	64.127	20		31.534	14.884	6.058	97.185	24.233	14.884
68.889	98.314	8.052	21.895	10	17.105		19.262	38.843	101.471	33.262	10.157	21.686		74.634	42.471	31	74.105	48.634	59.628		79.052	16.895	5.948	20.157	45.477	19.105		27.634	15.895	6.948	75.581	27.262	14.791
78.626	92	8	18.139	9.046	17.139		16.186	41.046	99.511	38.954	12.093	18.139		83.557	40.743	29.232	89.372	50.628	68		82.768	16.046	6.954	20.0929	30.861	16.954		23	12.139	6.046	57.721	24.186	12.814
85.421	72.122	7.919	16.162	12.838	17.203		18	39.919	76.446	40.244	8.203	22.959		94.122	45.568	32	119.284	46.554	68.878		80.244	17.959	5	17.1623	25.919	13.878		22.838	12.244	5.081	55.756	28.162	10.122
76.389	48.965	5.965	26.861	10	18.069		12.104	40.931	53.104	38.035	10.035	22.035		119.035	49.521	31.826	144.479	35.861	60.174		79.278	16.139	6.931	22.0347	26.757	14.965		19.931	13	6.965	64.618	31.174	10.931
72.894	38.74	8	26.202	10.971	11.087		15.856	37.115	34.26	36.058	8.087	22.885		128.404	61.317	34.827	147.827	30.913	68.346		96.173	20.058	8.942	22.9423	22.885	17.913		15.115	12.087	8.971	70.913	28.115	13.856
66.735	29.885	7.954	26	9.023	10.046		14	38.161	28.23	33.977	8.954	23.862		148.161	69.437	29.115	169.311	27	64		95.253	18.931	15.839	23	14.977	16.977		17.931	12.069	7	72.701	23.023	15.931
73.462	29.863	5	22.017	11.017	9.017		15.017	37.017	36.017	36.914	8.034	23		157.086	86.342	30.034	174.623	25.983	62.034		88.222	20.897	13	26	13.017	18.932		21.88	16.068	9.966	64.932	20.034	15.932
84.315	34.933	7.011	21.034	10.022	8.034		16.056	41.978	36.034	33	9.067	17.011		166.944	87.18	49.944	203.55	23.034	52.056		80.135	18	11.989	22.1012	10.022	19.045		22.045	14.067	7.989	52.022	19.989	13.978
89.14	46.968	8.984	18.016	12.011	8.016		23.022	40.973	38.038	34.978	9.043	13.016		159.022	102.038	62.038	196.855	20.005	60.957		76.054	24.978	10.011	26.0054	13.984	19.995		25.022	17.973	6	63.032	14.011	16.973
79.99	55.006	4.001	13	21.001	16		30.996	50.996	32	28.001	10	15		146.992	102.986	79	194.014	18	61		74.995	23	12.001	23.9985	13	17.001		30.998	14.001	8	65.996	19.998	15.999
72.886	51.159	5.987	11.006	21.051	12.032		23.975	45.975	32.968	34.013	10	13.987		141.911	106.841	85.936	171.248	19.057	65		68.955	26.987	15	24.0509	20.019	17.044		24.006	15.019	8	72.93	19.019	15.994
75.78	48.379	4.012	12.963	22.061	14.024		23.012	45.061	31.927	30.073	11.012	16		127.756	110.792	67.012	165.293	22.976	70.037		62.012	16.012	13.086	30.0122	22.024	25		25.963	16.012	6.061	79.037	22.012	15.024
85.566	50.38	5.946	11.964	17.036	16.018		27.946	51.765	50.946	28.054	11.946	14		111.674	142.511	53.891	142.398	21.072	78.982		59.982	16.964	15.036	36.7829	18.072	41.855		24.91	13.036	8	82.109	22.946	15.018
86.353	49.311	4.024	10	14.976	21.048		27	57.928	70.976	25.096	9.024	9.072		104.545	153.856	53.808	134.072	26.072	95.736		63.904	13	15.096	31.9042	19.048	56.88		29.808	18	7.024	80.24	26.904	16.048
79.433	63.06	5.97	9	16.761	22.089		27.761	62.702	79.94	30.94	11.881	9.97		74.851	157.791	60.344	133	32.821	85.268		63.821	15.881	12	25.0895	16	64.881		31.881	15.94	7.119	89.97	38.702	17
90.786	80.786	4	12.893	15.786	30.857		26.893	50.964	63.786	32.178	8.071	6.071		57.857	156.5	46.714	128.25	40.465	86.607		65.964	17.071	12.071	22.2499	20.964	59.428		31.964	18.786	8.964	102.572	32.857	16
93.421	98.958	4.083	15.792	21.792	31.042		27.083	46.042	38.958	39.917	8	8.042		46.792	177.582	34.667	135.54	32.584	85.499		63.042	16.083	11.083	25.1663	21.958	59.665		40.501	20.626	9.125	104.166	24.917	14.875
84.435	110.621	5.142	15.953	21.905	24.905		21.237	44.763	27.858	46.81	7.142	12.905		38.621	182.095	26.953	132.708	28.858	102.617		73.478	16.953	9.953	24.8577	30.142	59.044		41.715	19.858	10	114.905	25.858	12.095
87.081	118.147	8.84	18.787	21.373	15.893		26.053	37.107	29.84	50.947	10.893	16.68		34.574	176.64	25.787	128.013	28.627	112.947		63.947	15.213	11	24.9467	57.627	67.013		43.467	21.787	11	108.32	23.16	14.947
78.521	106.112	12.645	18.763	13.71	11.941		24.059	38	27.941	47.704	12.704	17.645		24.941	170.71	18.882	112.71	32.822	103.183		66.178	18.059	11.941	22.1775	76.639	56.183		39.645	15.118	10.059	110.822	24.822	8.882
90.049	63	5.195	13.065	14.13	11.935		22.87	43.935	23.325	40.065	8.065	12		22.805	165.301	21.13	103	36.61	101.715		73.13	19.26	14	24.2601	96.569	45.845		46.805	18	8.87	116.675	25	8.935
90.369	43.787	5.858	11	10.858	16.716		21.716	50.291	20.858	39.504	8	7.858		20	154.205	26.071	103.213	37.716	100.433		60.355	18.071	11.929	28.2127	70.504	43.496		53.071	16	9.071	122.787	25	8.929
90.772	36.386	4.077	11.077	5.23	12.923		24.616	48.539	18.154	35.923	6	6.77		18.693	142.766	40.77	102.614	36.539	96.077		64.77	16.307	13.307	33.4626	53.002	45.309		67.156	16.846	11.77	127.768	26.307	8.23
86.256	30.587	5	11.083	7	10.165		24.339	45.083	22	35.835	6.752	5.083		15.165	129.149	71.76	90.744	38.504	99.587		67.752	17.669	17.083	36.1653	32.669	42.331		59.669	18	9.835	136.909	26.496	10.835
82.203	27.646	5.911	9.177	6.823	10.266		21.557	43.823	25.823	34.646	6.354	7.823		15.266	114.505	98.761	76.354	27.823	80.443		70.849	16.177	20.734	33.354	28	33.354		54.443	17.823	8.089	123.443	28.266	10.354
85.151	14.378	5.811	7.472	5.094	14.094		17.189	46.717	25.906	35.906	11.717	14.717		15	108.566	100.339	64.586	24.811	91.434		70.301	19.434	24.528	28.5663	21.189	23.283		51.717	18	8.094	112.416	24.849	14.378
95.196	18.9	4.9	11.401	7	16.802		21.9	45.998	22.2	41.699	14.9	20.399		12.1	88.002	83.193	74.308	22.9	75.8		61.198	18.2	24.298	32.6015	19.8	17.501		52.599	16	7.1	97.301	30	13.902
89.514	20.894	4.106	11.106	7.212	20.273		23.424	54.788	25.318	42.257	24.106	21.682		12.788	81.469	48.833	86.82	26.151	72.788		63.576	18.106	17.682	34.7878	26.045	18.531		47	17.106	9	90.061	30.106	13.637
87.216	21.776	3	12.224	6	24.448		21.112	56.776	31.112	33.328	37.896	14.44		10.336	71	32.784	91.479	23.888	70.992		50.112	15.552	15	30.112	28.544	22.56		39.328	13.672	10.776	79.224	29.56	9.448
96.525	24.118	3	10.882	7.882	22.471		20.943	57.061	33.943	30.882	55	6.118		10.764	69.707	32.236	97.185	25.646	75.822		52.293	15.471	14.354	28.8249	34.293	24.882		33	15	12.764	72.236	32.764	9.236
90.021	26.629	3.124	12	9	15.247		23.619	55.485	30.124	31.124	45.371	7.753		11.876	62.361	37.856	103.722	22.124	71.01		49.887	17.629	12	30.2372	28.753	28		41.876	19.619	12.876	70.371	33.371	13.124
76.352	23.13	6.741	12.482	8.389	13.13		27.778	56.778	30.352	35.611	29.13	8.741		9.389	61.907	37.518	103.814	25.13	74.482		56.611	16.87	9	32.5183	31.222	33		47.482	27.518	10.87	65.648	30.87	11.259
74.645	16.542	4.729	12.865	9.542	13.729		28.406	49.135	22.865	33.948	15.865	8		8.135	70.219	24.542	93.657	24.677	71.458		57	13.135	10	26.9482	33	43.219		45.948	31.084	10.594	60.677	37.052	13
84.022	18.859	4.859	14.141	8.859	12.424		32.141	53.869	23.859	36.717	9.424	13.576		8.859	90.707	29.576	93.261	28.565	71.587		75.598	17.435	10.859	25.8479	45.435	49.555		45.424	23.413	13.435	61.283	43.435	10.859
97.909	19.411	5.706	13.442	7.442	13.147		33.294	45.853	25.706	33.589	10.853	14.294		8.853	86	31.411	77.178	31.442	65.117		72.264	13.411	10.442	26.1472	43.294	58.147		41.147	21.589	13.294	57.147	41.675	12.264
101.776	13	4	18.694	11	11.918		28.459	45.694	22.541	31.388	11.694	18.622		8	81.459	34	71	31.459	72		73.082	14.153	8.847	27.4592	48.316	51		43.694	34.071	15.694	55.765	36.01	9.847
113.729	14.159	5	17.523	10.841	13.841		23.318	42.841	28.841	29.841	13.841	17.841		13.841	75.636	28.477	49.954	28.318	60.43		76.523	16.159	9.682	25.7946	42.57	46.888		45.364	48.225	17.364	52.477	25.159	11.364
130.704	12.165	3	15.494	9.33	12.33		29.846	39.33	32	28	17.846	24.176		13.341	66.352	34.33	45.176	21.989	66		75.506	17.506	8.835	36.6704	37.176	49.824		54.494	60.625	12.494	51	27.011	13.506
144.198	12.659	5.829	18.659	9	18.147		33.805	43.488	36.683	31	15.171	27.147		11.317	54.757	49.317	31.341	27.829	65		78.464	15.829	5.512	32.8533	37.635	76.171		57.805	72.437	11.829	50.659	32.805	17.976
152.762	15.47	5.823	16	8	15.353		41.058	47.941	33.412	34.588	18.588	14.823		8.647	42.646	63.764	33.764	20.236	67.47		77.941	17.823	7.647	35.0592	29.823	97.765		51.941	84.237	8.177	41	30.941	19.47
143.704	19.365	7.27	14.547	5.182	15.453		40	47.635	33.453	35.27	16.635	9.182		8.547	31.358	75.899	29.635	21.27	64.723		87.717	16	6.365	38.0944	40.453	111.736		46.088	91.654	9	50.453	41.629	22.453
122.846	18.753	4.377	15.623	4.188	13.565		47.753	44.188	24.812	34.623	12.565	6.188		10.188	26.494	62.929	23.565	16.812	58		80.435	14	8.753	40.9413	46.247	117.259		43.623	102.213	8.188	49.941	45.306	19.682
98.594	20.418	4.388	14.418	3.194	14.194		57.747	45	20.194	38.806	13.806	6.582		9.971	21.447	54.67	21.612	17	58		83.582	12.388	7.194	45.1648	59.194	96.582		45.777	111.318	10.194	54.165	46.835	17.835
86.4	16.8	3.4	14.8	4.2	17.2		65	44.4	24.2	39.8	15	8.4		12.6	17.8	53	21.6	13	55.6		103	16	11.8	46.4	58.4	63.8		52	118	11.6	58.4	44.8	14.6
71.353	19.588	3.794	14	4.412	13.647		61	41.382	26.618	35.382	15.177	11.588		10.412	19.147	53	22	14.794	52.382		116.765	17.794	12.794	51	53.029	40.441		52.971	128.293	8	63.382	48.677	15.971
74.4	28.365	5	9	4.788	14.847		61.847	46.423	25.635	45.365	15.518	11.365		15.212	13.73	59.941	17.423	16.212	54.153		113.365	15.847	9	56.1531	48.847	35.423		54.059	117.893	9.635	78.518	41.365	15
80.778	36.912	3	10	5.87	12		70.782	50.218	28.87	39.782	15.13	12		15.958	14.347	73.477	16.958	16.435	58.13		106.694	19.306	8.653	60.824	53.477	29.782		49.088	112.352	10	100.042	48.259	19.565
67.754	43.106	5	8.223	8	14.117		73.436	52.106	27.553	33	13.67	11.553		22.788	12.67	102.424	17.447	21	57.553		85.553	20.341	8.223	60.0949	44.117	30.659		59.436	96.151	8.777	120.307	55.989	15.777
80.432	43.936	3.771	10.459	11.312	13.688		57.688	58.165	22.459	27	12.459	8.771		28.605	13	128.578	18.917	18.229	59.771		72.211	24.917	8.229	71.2665	47.083	29.853		60.083	104.651	8	118.477	53.936	14.771
76.825	34.176	5.765	11.235	7.765	13.646		32.706	51.47	23.706	27.941	13.411	10.765		31.941	12	133.238	17.941	16.53	68.589		75.646	24.941	8.706	72.7071	57.528	32.411		58.822	118.882	8.941	119.354	48.237	9.706
91.009	25.759	5	11.518	11.554	13.723		23.482	62.277	22.759	30.482	14.482	13.518		30.375	8.759	121.071	19.554	17	72.036		68.723	20.446	10.482	71.866	65.893	41.929		52.411	147.143	11.241	114.241	45.143	10.277
98.073	22.729	3.753	14.753	9.259	12		21	62.765	26.271	27.247	17.753	15.494		19.716	7.753	109.259	18.506	18.012	72.247		71.988	25.247	10	57.7653	68.753	43.469		59.753	169.778	11.741	110.284	41.284	10
101.506	22.264	4.747	13.506	11.242	10.494		17.494	63.022	24.989	32.494	16.747	17.494		13.264	10.494	85.758	19.242	17.253	79.725		89.747	24.253	9.494	52.4831	55.77	46.264		61.736	183.197	13.747	135.978	35.989	9
103.224	23.517	4.259	10.259	11.224	12		13.517	64.587	27	32.811	14.259	22.224		10.293	10	69.811	16.965	20.224	73.811		100	21.965	6.259	57.4479	47.448	42.845		60.448	177.448	17.448	169.483	35.259	10.483
106.677	23.471	5	10.058	10.471	12.206		17.735	72.735	32.794	29	14.735	31.148		8.058	10	58.381	17.942	17.058	86.206		96.355	20.735	9	56.8254	34.058	37.439		56.677	167.619	16.413	213.355	34.206	11.529
93.648	22.352	3.541	10	10.811	10.27		15.27	72.918	30	23.622	13.27	47.189		10.27	8.189	56.811	22	17.189	75.515		89.837	19.352	9.541	60.8367	30.189	41.704		55.811	143.786	15.541	241.862	30	13
77.342	23.487	5.724	13.171	7.447	7.553		15.276	71.447	32.276	23	14	51.961		8.553	7.553	51.381	23.724	18.895	76.553		75.856	18.276	11.553	67.5135	37.895	40.592		64.21	136.21	16.342	250.856	29.619	8.276
63.614	27.693	4	11	8.564	8.718		22.718	66.693	35.307	26.129	13.846	44.282		9	6.564	42.282	20.693	12.564	80		67.154	15.282	15.436	64.2822	36.564	49.539		79.307	121.386	12.846	237.207	26.411	10.282
54.392	30.576	5.288	12.864	6.712	9.712		25.288	70.576	33.44	26.136	18.864	31.136		9.424	7	42.576	24.984	14.864	85.272		59.728	16.576	12.576	67.5276	40.712	47.88		90.832	108.912	14.288	246.168	26.424	10.576
49.004	29.412	10.237	14.763	9.412	11.412		33.294	67.351	32.882	23.176	21.294	23.943		9	7.706	38.943	17	15.412	89.706		49.706	15.176	10.706	65.5306	46.237	48.763		96.886	112.233	11.588	255	28.824	12.412
48.103	29.899	10.7	15.3	13.4	12.801		31	60	28.199	22.3	21.499	21.902		10	6.3	38.101	13.7	16.4	92.199		55.6	18	8.199	59.7002	42.501	38.7		111.705	97.297	10	252.199	22.199	9.499
48.166	32.083	10.611	16.694	17.389	13.389		30	59.056	23.222	21.306	27.555	23.944		13.528	5.306	33.694	13.694	13.389	95.528		54.445	18.694	8	57.555	35.306	45.472		95.917	79.751	11.389	241.249	22.778	10.611
47.574	24.934	11.311	15.623	16.754	11.246		37.377	60.934	21.246	19.311	30.754	25.197		8.934	8.311	36.18	12.311	13.557	94.689		54.115	16.934	7.689	49.8851	28	45		101.311	63.623	12.377	239.508	24.066	11.623
45.048	21.635	8.635	12.952	15.269	13.317		44.048	57.587	21	15.904	29.635	30.461		7.683	7.635	41.491	12.269	16.365	89.635		58.539	20.048	7.365	47	24.413	43		101.365	56.731	11	249.317	28.048	13.317
46.677	19.293	12.97	11.323	12.354	14.646		49.768	56.202	20.646	15.97	32.354	28.737		10.323	12.354	51.525	13.323	13.677	86.677		54	17.616	6.677	40.0606	22.061	44.586		98.263	50	10.677	255	32	10.646
46.696	26.013	14.013	10.342	12	13.342		54.658	49.987	24.987	17.329	33.038	30.355		8.658	9.987	54.556	13.013	10.671	88.342		57.304	16.025	6	31.0254	23.329	40.316		92.316	49.025	11.329	255	31.316	9.658
48.645	26.665	14.335	11.665	12	9.665		74.66	44.675	28.675	18.34	29.325	23.655		7.995	11.005	60.389	14.005	14.665	92.335		52.33	17.005	6.67	27.9951	26.015	34.685		79.015	47.325	10.33	255	31.995	9.33
40.592	20.704	12.341	12.682	10.682	11		96.479	37.363	34.682	21.341	29	17.955		9.659	10.022	77.042	14.341	11.682	90.022		59.772	14.682	7	21.9775	34.045	37.408		82.794	46.978	12.022	255	31.659	11.978
32	20	13.04	11	10.04	13.307		91	40.653	32.88	17.613	26.693	14.653		8.307	10.04	86.722	13.653	12.387	92.467		57.12	18.96	7.307	24.3066	50.08	40.387		81.693	43.653	13.92	255	38.04	10.307
36.647	17.058	12.41	12.058	11.705	13.942		81.179	40.468	32.59	22.942	25.647	15.942		8.942	9.058	85.923	15	13.295	94.885		57.058	16.058	7.647	23.2949	51.878	34.763		83.115	46.353	15.705	255	46.295	10.647
32.434	16.792	11.925	17.358	10.358	11.717		60.982	41.792	33.925	25.283	26.642	14.642		9.642	9	87.771	20.566	15.283	94.226		51.642	15.283	8.358	20.3584	52.075	34		83.886	56.208	16.434	255	50.434	8.642
28.729	14.093	8.364	17	10.093	11		39.814	44.279	28.907	28	24	18.543		8	8.364	99.301	19.271	12.729	84.372		48.729	14.271	9	18.9144	46	33		86.743	52.535	18.822	255	52.279	10.636
31	12.74	9.74	18.63	11.889	11		33.519	41.37	25.889	31.442	23.37	20.481		8.63	6.37	125.365	15.889	12.63	87.591		47.74	12.889	7	17.7403	35.37	32.63		92.514	51.149	21.37	255	65.039	8.74
30.752	14.504	12.248	19.752	16.376	9.624		32.624	43	25.128	31	19.624	18.248		9.504	6	154.649	14.376	13.376	95.256		49.632	12	11.376	19.8802	26.376	30.496		93.136	49.496	25.256	255	95.983	10.88
28.91	16.528	16	19.472	13.764	10.236		28.382	36.472	28.854	30.09	16.528	17.236		11.618	9	165.91	15.472	12	89.291		49.528	14	11.764	20.3819	25.382	30.618		85.291	49.709	39.055	255	134.925	13.618
31.776	17	18.837	19.388	9.163	10.388		31.714	41.102	30.224	27.776	14.612	15.776		11.388	7	165	15.224	13.163	92.776		55.49	13	10.388	18.3878	27.714	29.102		88.837	41.551	54.592	255	181.734	19.163
36.213	28.213	15.819	19.606	9.575	12.819		33.575	44.968	32.394	25.787	10.819	16.181		11.394	7	121.936	17.606	12.181	94.244		55.606	11.394	8	19.4254	26	29.606		85.787	34.362	77.575	255	178.67	16.819
39.002	30.201	13.201	19	5.4	12.801		31	51.199	33.201	26.4	11.201	18.402		9.6	8.6	89.792	15.199	14.201	96.206		56.998	14.799	7.199	18.3995	23.4	24.6		102.801	30.799	88.397	255	146.998	13.6
35.568	31.405	10.189	17.189	4.595	13		26.405	57.622	40.378	20.405	12.595	18.189		8.784	7.595	66.054	14.622	17.162	92.432		69.352	12.784	8.405	21	19.595	29.027		127.784	34.595	106.432	255	123.541	14.595
29	28.533	7.766	14.234	4.589	14.178		19.178	63.178	42	20.822	12.355	19.533		8.766	7.178	58.346	10.822	18.056	92.178		76.533	10	7.589	17.4112	16	28.589		134.589	40.589	117.29	255	94.831	12.822
32.166	29.663	6.166	15.497	4.417	17		18.417	55.829	34.834	25.583	11.834	20		6.749	7	61.337	11.417	15	91		80.497	9.583	5.834	19.0856	16.834	27.503		130.246	37.663	118.749	255	78.497	15.583
34.692	27.462	7.154	13.154	4.423	19.308		15.846	56.423	28.885	26.961	11.423	19.154		9.308	5.577	65	9.846	18.115	91.384		87	9	6.577	23.1149	17.846	24.269		131.501	37.577	134.538	255	76.924	13.154
31.285	29.856	8.287	10.858	5.142	21.713		15	54.571	27	23.285	12	19.287		8.571	6	62.427	12.858	18	102.146		101.427	8.858	5.429	21.1443	18.429	27		131.856	36	163.719	255	70.285	13.713
34.261	37.696	11	12.131	9.131	21.826		13.131	50.261	25.739	22.739	9.565	17.696		9.304	5.869	62.826	12.565	18.565	112.782		118.088	11.435	6	22.4347	17.739	24.869		130.61	38.261	194.608	255	68.218	12.608
30.119	43.272	9.559	12.678	8.322	20.356		9.238	51.559	33.119	22.084	9.881	19.559		9.881	7.441	65.287	13.119	17.881	124.525		117.475	11.119	5.881	19.9159	17.881	23.644		128.629	37.559	249.965	255	64.678	13.322
32.893	40.321	12.321	12.661	9.107	15.107		8.661	51.446	38	26.786	8.893	23.661		14.554	5.893	60.679	16.661	18	133.911		112.41	10	4.893	20.1071	15.107	24.446		131.465	33.768	255	247.804	66.643	16.554
30.738	40.095	9	9.452	8.548	10.905		13.643	51	40.714	26.905	8.809	20.357		18	6.548	81.095	12.738	16.905	138.738		79.452	11	7	17.4523	16.738	29.191		133.12	27.095	255	233.641	63.929	15.548
29.458	34.375	9	10	7.167	10		12.916	51.793	41.582	27.833	11	22.291		17.458	7	118.375	11.458	17.084	149.251		71.625	14.375	8	15	18.167	37		129.294	27.084	255	220.247	74.334	10.458
34.536	41.144	7.608	10.072	7	11.392		15.464	52.536	39.072	25.823	13	23.536		13	6	179.072	11.464	18.392	147.288		63.536	14.072	8.536	15.4641	26.752	50.895		109.575	27	237.111	179.817	66.895	11
32.12	40.831	4.94	10	9	11.06		17	46.711	29.47	30.65	15.94	17.94		13.47	6	205.109	12	20	155.011		53.12	12	10.88	12.4699	34.47	64.301		96.782	27.06	203.553	145.049	67	12.65
32	47	4.524	12	8.573	14.903		18.379	51.524	25	32.669	17.524	23.048		17.048	5.476	209.661	13.952	16.573	188.815		43.331	13	10.903	13.4758	35.048	70.339		80.008	33.048	170.718	132.806	73.718	11.952
28	45.445	4.037	12	8	13.445		19.963	53.853	29.408	33.927	20.482	19.445		20.037	6.445	204.482	15.927	14.482	193.738		38.073	14.555	12.482	13.4817	27.037	88.592		69.812	35.445	133.293	120.372	82.707	14.037
30.463	40.925	5.488	11.488	6.025	13		21.438	59.488	24.025	35.025	23.438	19.537		22.463	7.488	191.338	19.537	17.438	185.975		38.562	13.95	6.488	10.4875	24.1	104.075		73.712	27.025	101.175	111.413	98.825	16.025
31.066	38.921	5.52	9.493	5.987	10.974		23.013	50.52	30.013	38.454	24.493	22.013		24.507	7.48	186.467	14.533	15.48	182.119		40.026	15.52	8.987	11.9868	25.507	114.546		70.145	29.493	87.185	93.454	118.855	19.987
35.001	33	4.502	9	6.001	10.999		23.001	53.501	25.498	35.502	25.495	23.502		25.001	8.499	184.999	13	18.501	197.013		39.003	14.996	6.498	10.0015	28.007	122.51		69.007	27.502	78.527	92.993	148.975	26.999
35.979	25.495	4.495	9.505	7.495	14.505		16.495	53.474	30	34.495	29.031	31.979		25.515	8.495	188.474	11.485	15.979	209.897		52.938	16.515	8.505	9.5051	36.021	133.413		71.392	29.99	71.877	101.01	178.772	27
49.044	23.533	5.511	9	5.511	13.022		11.511	58.088	29.489	37.044	27.577	35.423		23.022	10.511	187.956	13.511	14.533	222.467		59.912	17.533	8.511	9.511	44	125.291		65.846	31.423	60.802	117.709	188.973	35.709
50.865	26.135	3.966	9.933	6.483	11.933		11	51.517	32.798	41.719	24.067	40.798		23.517	9	181.831	14	17.067	199.101		63.696	13.483	10	9.4494	53.101	136.696		63.281	33.551	65.146	114.865	205.607	38.787
44.432	30.318	3	8	4.477	11.386		9.477	59.818	28.477	36.227	19	38.113		24.136	11.045	154.818	11.523	14.045	176.841		63.432	15.477	10	8.5227	58.841	134.25		60.045	38.045	57.068	103.318	202.955	37.932
34.771	30.114	2.471	7.529	6	12.357		9.943	53.886	23.586	36.229	16.357	30.414		22	11.529	163.142	14.586	14.943	156.4		52.771	15.471	7.414	7.5286	44.471	139.956		68.714	39.7	53.6	89.828	223.3	31.343
44.121	28.672	2	9.069	4.397	14.931		9.534	51.534	19.931	38.276	13	23		22.603	11.603	149.897	18	15.397	149.138		46.862	13	10.534	9	31.741	138.328		66.793	33.328	49.259	77	229.897	29.81
40.242	25.919	2.46	8.54	5.919	13.46		12.46	59.403	20.621	38.081	9.919	24.161		19.621	9.54	158.814	17.081	11.839	136.137		38.919	12.919	7.161	13.5403	26.54	117.46		65.218	31.919	47.782	72.839	214.33	29.863
36.815	24.092	3.908	9.908	6.361	12.454		9.908	66.639	16.639	34.731	9.185	27.454		21.361	10.546	161.168	20.361	15.731	127.546		40.63	13.454	7.546	11.0924	24.639	112.639		59.992	35.454	44.639	91.185	186.143	28
29.24	26.656	5.896	8.552	8.344	9.448		13.896	70.135	22.969	40.76	8	32.656		22	10.656	159.479	16.792	13.448	109.552		39.656	15	8.656	10.5521	25	113.552		53.063	35.344	36.104	106.792	159.5	26.104
25.652	26.348	5.442	11	8.442	8.558		13.884	66.515	30.442	31.558	6.79	37.116		26.558	9.442	155.674	21.558	13.558	98.811		49.116	17.442	10.348	13	26.558	108.232		48.863	37.232	26.884	109.464	137.146	24.442
31.511	31.436	6	16.181	9	7.309		13.128	65.255	30.128	33.255	7	45.872		32.309	7.436	144.926	19.745	12	90.309		56.128	16	9.383	12	26.564	101.691		45.181	40.819	21.564	97.819	120.777	23.947
36	28.43	5.43	14.709	9.279	8		14.57	63.873	30	29.139	8	36.721		34.012	7.57	128.43	23.861	12	87.861		68.848	14.43	11.279	15.4303	29.291	94.672		44.418	41	23.57	80.697	94.061	26.139
42.576	31.849	5.576	15.576	9.576	5.424		14.849	64	33.151	30.302	9	29.122		34.151	7.424	107.698	20.971	11.727	84.698		81.576	14	10.576	13.4244	33	94.482		48.576	44.151	23.727	73.087	82.885	29.302
37.767	30.744	5	11.581	8	9.163		15.907	71.093	32.581	27.744	9.581	25.744		28.744	8	85.744	17.419	10	94.233		82.651	11.256	10	14.4186	43.907	96.721		44.186	37.674	26	63.977	79.302	28.674
38.238	34.524	3.825	11.825	8.413	7.413		15.587	75.603	33.651	27.238	9.238	27.825		40.175	6.238	87.825	14.175	10.825	101.936		81.762	11.587	11.413	11.4127	48.524	93.825		43	40.936	22.587	64.984	76.603	30.825
36	34.814	3.814	11.814	8.407	8.407		15.407	83.289	25.221	29.407	11.966	26.593		46	9.186	92	11.407	9.814	109.932		75.049	12	10.221	9.4068	40.068	106.593		49.848	37.711	24	59.677	94.373	27.034
36.198	34.604	3.401	13.995	9	11		15.802	64.193	27.604	29	10.198	26.396		55.99	6.802	93.406	13.797	12.396	109.174		67.396	14.401	10.203	8	31.995	107.792		57.01	37.391	21.401	49.797	100.792	28.599
32.79	41.185	4.79	14.605	11.815	11.58		14.976	59.185	31.21	29.58	10.79	33.654		59.308	7.605	102.346	17.234	11.605	105.839		65.371	18.371	10	7	24.815	123.864		59.371	37.259	25.185	44.444	105.58	31.79
32.778	50.832	5	15.168	20.222	11		14.389	56.168	32.443	35.725	10.222	26.497		49.551	7	122.06	16.275	11.389	105.497		64.671	19	11.389	8	23.168	128.611		65.611	40.832	21.778	50.054	96.611	47.168
29	52.684	4.383	18.083	31.316	11.233		11	50.383	25	29.533	10.767	22.233		40.316	7.233	142.984	12.85	10.617	99.55		54.751	18.617	13.767	8.3834	18.617	113.533		68.15	37.467	24.85	60.233	90.834	61.533
33.622	53.49	4	21.245	44.02	10.755		9.755	49.378	22.133	36.755	10.755	24		37.867	6.51	150.795	14	12.245	110.133		43.51	18	14.643	7.3775	20.133	87		75.418	38.02	23.622	61.622	91.133	71.53
37.284	48.513	2.372	19.399	58.372	10.513		8.115	47.487	22.743	30.628	15	20.142		31.743	7.628	138.372	17.885	11.743	102.743		40.513	19.257	23.115	6.3716	18.513	69.601		79.946	33.115	25.513	82.027	113.23	92.203
41.171	44.903	3.268	17.366	76	9.903		10.903	50.487	21.097	30.268	16.903	14.366		34.56	8	108.879	17.805	10.903	105.463		40.634	20.634	31.366	7.6342	18.097	64.829		74.755	30.829	25.44	86.805	121.389	115.658
37.841	52.36	2.36	17.2	84.56	9		10	56.44	23.8	34.44	13.841	15		31.56	5.64	70	20.92	12	96.961		39.121	17.72	35.36	5	16.28	57.959		67.198	27.28	26	82.72	131.478	136.758
39.23	58.416	3.646	17.646	88.522	7.354		8	59.124	32.062	35.832	12.646	13.478		32.354	7.292	52.062	19.708	11.938	94.832		34.584	14.77	44.938	8.646	18.522	47.062		61.602	27.292	22.062	65.584	136.373	142.081
35.956	58.956	3.652	15.696	87.474	10.652		10.348	60.178	32.348	34.437	11.652	18.652		33	8	44.652	16.696	9	91		35	17.348	52.044	7.3482	21	41.044		51.178	36.867	18	53.304	132.956	140.615
37.919	61.262	4	15.342	93.785	8		12.973	69.792	28.685	33.711	13.658	21.631		35.027	9.315	45.262	13	11	88.973		30.658	16.315	59.315	9.6577	23.631	40.262		49.765	36.577	14.631	49.289	121.289	134.423
33.299	52	5.009	14.346	79.935	8.336		17.318	73.019	31.355	32.664	8.664	20.991		31.336	8.682	59.636	12.673	12.336	80.981		30	13.664	69.009	9.6636	21.991	38.336		53.682	36.327	11.673	49.664	110.318	132.374
27.661	57.703	4.669	13.331	70.389	7.661		14.661	65.967	29.322	30.992	10.331	21		30.017	8.992	56.678	12.331	13.008	80.008		29	12.669	72.347	9.3389	18.322	43.025		76.653	45.314	16.339	45.331	106.686	116.983
23.623	52.026	5	17.974	64.207	6.351		12.974	59.844	36.351	27.273	9	19.675		30.974	8.974	66.727	13.351	12	64.974		33.026	13.675	69.377	15.3506	14.299	36.351		109.844	68.675	14.325	45.273	87.351	105.428
26.319	50.725	3.319	18.913	82.899	7.681		17	47.044	30.638	35.044	10	15.275		32.319	9.275	60.507	9.638	11	62.638		27.362	14.087	61.913	23.1741	13.956	44.319		141.638	80.681	15.638	55.768	82.913	77.667
28.061	49.061	4.687	23.687	119.733	8.313		14.687	44.809	32.374	37.748	11.374	15.939		33.252	9.939	67.191	11	12.374	62.687		29.374	12	61.061	29.9927	10.687	52.183		132.87	73.374	19.939	54.374	84.496	51.87
31	48.157	6.386	21.535	147.008	12.307		15.772	43.921	30.386	41.386	9	16.772		48.307	8.307	72.457	9.614	16.079	59.307		27.465	12.465	56.228	20.4645	8.921	68.772		109.543	54.15	18.228	68.543	111.244	28.772
36.398	49.807	7.301	24.398	156.096	12.205		14.699	43.301	28	40.699	10.301	14.602		61.301	10.398	88.723	13	16.301	53.193		29.904	12.096	51.193	11.7951	6.807	79.602		86.988	41.904	17.795	67.904	109.687	26.289
36.886	44.705	6.295	16.477	166	15.114		15	47.409	33	38.067	9	13.295		84.363	8	109.067	10	18.295	52.114		29.295	16.591	53.523	8.7046	7.886	88.772		73.911	32.477	14.181	65.705	101.57	25.228
33.895	40.316	7	14.158	146.132	14.868		15.842	52.132	44	40.421	12.553	11		114.711	10.421	121.184	10.289	16.289	57.974		33.263	18.711	51	8.2895	8	88.737		73.079	33.447	16.132	60.026	97.895	27.711
27.433	38.567	8	11.567	122.134	11.284		16.851	58.284	60.134	40.985	12.716	12.433		125.134	7.716	109.149	9.851	15.716	54.88		29.716	15.716	47.851	9.5672	10	91.254		62.149	33.985	19.433	62.971	98.985	40.716
28.889	36.944	9.111	17.833	127.5	10.278		19.444	67.444	74.778	42.556	14.833	9.833		107.611	8	98.333	15.833	15.889	46.056		29.722	14	52	8.2778	13.833	85.555		44.833	35.167	20.278	61.889	99.222	60.945
28.272	37.903	7.359	16.088	119	10.088		24.728	66.728	86	49.272	14.184	14		82.534	8	64.553	18.631	11.456	41.184		27.728	12.184	44.088	9.1844	17	78.622		27.816	40.088	18.456	50.175	87.438	84.194
33	28.33	8	12	115.68	13		28.468	62.33	73.532	50.404	10.798	14.33		78.862	9.266	42.872	24.064	12.532	39.33		30.532	12.532	49.67	9.734	25.67	78.32		19.266	47.468	15	53.064	77.182	78.67
37.959	27.301	8.22	12.22	96.74	15.26		35.959	46.041	52.561	52.26	10.74	17.48		74	12.22	32.439	22.78	12.26	39.48		29.74	18.439	40.041	10.7399	25.78	90.203		17.78	37.699	13	50.78	78.162	63
34.729	16.526	5	8.254	71.763	14		37.017	41.78	37.543	55.289	8.746	19.474		75.509	10	31.711	25.983	12	38.797		28.017	24.289	38.983	8	26.237	90.543		17.237	34.474	13	52.271	75.068	47.729
35.019	9.994	4	7.248	49.503	15.752		42.745	40.758	33.248	57.739	8	14.49		75.242	9.503	30.739	20.242	13.503	35.752		29.503	36.745	38.51	8	26.248	87.968		14.994	39	10.497	42.497	76.752	43.013
28.455	9.728	3.243	7.485	47.213	14.757		39	38.213	29.272	66.03	9.757	12.243		69.97	6	30.243	19.243	11	36.03		28.97	49.638	34.03	6.7575	20.485	97.97		12.97	38.728	12.485	42.243	78.545	32.787
26	8.473	3	7	51.947	12		39.237	44	27.763	65.817	8.763	10.473		76.183	8	29.763	19	13.527	36.71		31.527	59.367	34.947	6.7633	21.183	105.763		14.237	37.42	12.763	47.657	91.923	26.947
24.462	6.462	3.231	9	49.385	11.538		38.846	44.308	30.462	71.231	9.769	13.308		71.923	8.538	27.154	14	14.077	40.769		31.846	71.538	41.923	5.2308	17.154	100.846		19.231	42.308	11.462	48.154	97.308	23.077
22.9	10.45	4.45	11.55	50.575	10.775		44.875	41	29.225	80.249	9.775	12		67.325	9.225	26.9	13.675	11.325	46.35		32.55	85.724	45.65	6	18.675	99.699		16.9	44.675	14	48.1	109.2	23.55
26.191	8.314	3.438	16.467	50.343	11.343		37.781	41	29.562	99.162	8.562	10.562		55.905	8.562	24.876	16.124	9.219	52.314		30.876	95.162	48.876	5.7809	13.876	89.343		19.562	52	12.219	54	78.943	21.781
31.772	5.853	2.426	14	50	13.147		33.492	35.36	20.853	122.706	8.787	9.213		45.64	7.213	25.213	13.853	8.853	46.264		30.426	126.624	56.853	6.2132	13.853	70.919		20	55	13.853	53.279	66.69	21.066
35.037	9.793	5	11.415	43.829	11.207		36	43.549	25.415	146.829	10.585	10.415		49	7	29.378	13.207	11.207	48.903		27.793	152.622	53.451	5.7927	11.622	58.451		20.585	57.488	14	71.549	68.073	22.244
29.022	7.604	7.403	11.201	41.799	12.194		35.403	47	24.597	150.194	7.201	7.604		47.403	8.201	32.223	13.403	11.201	38.619		30.993	143.015	61.209	6.2015	11.597	50.209		25.791	69.619	13.604	88.582	59.799	21.597
23.804	8.391	6.196	11.196	36.782	13.413		29.956	58.218	21.804	148.435	10.413	12.196		46.609	12.413	40.934	16	10	34.782		27	126.347	63.391	5	13.218	49.369		30.24	85.912	19	100.044	53.413	20.413
22.81	5.379	6	15.81	31.759	10.19		27.897	48.241	25.241	152.826	9.81	12.81		46.379	8.379	44.036	12.759	10	38.672		24.569	102.656	62.482	7.4308	10.379	39.518		26.19	81.467	18.379	108.585	46.292	19.81
22.103	6.184	4	13.368	30.368	12		28.103	37.632	22.103	147.345	14.081	15.184		41	9	34.677	13.552	11.265	29.368		28.184	89.839	69.794	7.3677	7.919	30.919		25.448	61.942	19.735	114.036	45.368	17.735
30.466	5.644	3.178	12	29.89	13.178		26.822	41.754	21.534	143.932	13.466	21.466		42.068	6.356	48.89	12.712	11	25.136		27.534	76.466	65.11	9.534	13.644	23.424		26.11	36.78	28.246	107.398	48.576	24.466
29.139	4.828	2.172	11.828	27.828	13.828		27.311	35.828	20.828	151.623	11	23.139		45.484	6.828	54.721	11.828	12	29.828		26	55.967	65.59	10.3443	12.516	23.344		27.689	27.033	26.828	114.73	44	24.549
30	6.333	3.834	11.667	28.667	10.166		33.171	37.335	21.501	146.002	10.831	25.67		55.169	6.333	46.164	13	12	29.995		27.998	45.333	65.169	18.1663	10	22.164		38.665	24.499	23.499	106.672	39.995	33.995
32.519	6.321	2.16	10	33	11		32.519	35.679	29.519	154.632	11.481	27.038		74.792	6.84	40.16	14	11.481	34.519		30	38.802	67.717	19.2831	9.16	25		46.123	35	16.321	86.642	31.925	46.406
39.3	5.309	3	9	34.764	8.845		32.845	34.845	29.464	157.837	11	23.536		109.764	7.845	33.073	14.691	11.155	35.155		29.845	40.382	67.073	18.7726	9.309	25		50.09	47.764	14.845	73.3	33.155	64.627
44.703	5.446	3.149	8.851	29.405	9		35.405	34.405	34.405	156.284	10	22.257		154.662	8	29.405	15.405	12	36.554		30.554	45.811	76.216	13	7.851	16.297		48.27	49.554	16	48.554	32.892	87.676
48.286	7.714	3.143	9.143	26.286	8.572		29	35	27.571	143.144	9.857	21.428		168.859	5.857	33.144	13.572	13.429	36.857		32.428	50.286	81.715	10.2856	8	18.857		40.427	40.428	14.857	41.714	28.714	95.856
43.726	6.726	4.137	7.863	22.548	9.589		27.685	36	21.274	141.946	11.863	20.411		137.726	7.274	31.905	12	12	40		33.411	61.494	77.809	7.1369	9.726	15.548		28.601	35.178	17.137	41.589	35.137	97.012
46.689	5.869	4.262	8.393	24.738	10.345		26	36	26.131	126.131	12.131	16.917		117.131	7	26.869	12.607	10.131	45.262		32.524	64.296	64.214	6.8689	11.131	15.869		28.179	26.345	22	49.083	29.131	80.49
41.249	8.875	5	9	21.125	12.75		22.624	40.623	26.75	121.001	10.376	20.376		103.876	8.875	30.623	10.25	10.875	45.626		33.75	68.249	51.249	7.7496	14	16.875		23.626	19.25	19.626	43	34.501	70.502
41.33	3.358	5.881	8.642	18.881	10.477		18.119	37.045	34.165	114.955	11.119	22.239		104.028	9.761	23.119	11.523	12.239	43.477		34.119	56.642	46.284	6	14.239	11.477		16.761	22.761	16.239	39.955	31.835	58
45.752	6.113	4.773	10.66	20.34	15.887		23.113	31.773	29.567	110.475	12.773	21		97.815	10.773	23.773	11	12.887	41.113		40.227	55	39.454	6.1134	15.66	14.227		18.113	25.227	16.887	47	37.113	51.113
39.247	5	4	11.57	22	13.108		17.785	43.709	47.785	117.076	9	19.57		93.829	8.892	23.892	12.677	12.892	33.506		43.645	52.247	37.538	8.8924	14.108	11.215		17.215	26.462	11.753	38.753	31.43	52.247
40.983	5.203	4.898	12	23.898	14.695		23.593	44.983	60.881	128.898	10.203	18.797		87.339	8	22.898	12.491	11.593	36.305		45.814	50.085	43.695	8.2034	11.593	17.203		15.305	23.712	14.102	45	32.102	54.017
34.712	4	4	11.904	25.479	13.904		17.192	47.617	54.808	135.383	12	19.712		98.15	6.096	25.617	11	11.521	31.288		45	46.617	45.192	9	10	21.712		15.192	30.671	12.192	54.808	29.671	51.109
34.82	4.09	5.91	10.36	28	14		19	46.27	46.09	137	11	23.64		96.9	6.27	29.55	12	13.73	37.82		46.91	43.64	39.54	12.91	7.91	20.55		16.18	31.18	12.18	72.91	45.01	82.45
39	5.084	5.832	14.252	25.748	14.916		21.832	44.748	33.579	145.411	12.832	16.084		118.234	8.832	33	13.832	12.495	40.505		43.252	37.579	47.991	9.1682	8.664	17.748		17.168	41.664	9	76.168	45	110.168
52.531	5.078	6.078	14.844	25.844	10.765		24.922	40.765	34.609	145.592	12	12		117.905	7.156	37.531	12.922	12.687	45.922		43.313	27.609	37.687	9.4694	9.922	14.156		17.391	42.609	9.235	72.156	56.531	131.983
52.987	6.145	6.072	8.217	20.638	8		27.289	43.493	27.362	133.48	9.145	16.855		112.901	5.145	34.132	13.072	12.855	42.434		36.796	28.711	38.783	12.0724	9.072	17.855		13.651	43.349	9.928	59.855	74.697	129.974
37.8	9	7.067	8.067	20.8	9.067		26.734	40.667	24	140.736	8.266	15.867		111.47	6.933	27.734	13.133	11.067	45.067		39.333	25.8	33.933	17.133	11.067	12.933		17	31.867	9.933	49.8	82.002	107.47
37.333	9.939	8	8.121	19	10.939		21.061	43.454	24.818	117.757	9	12		81.636	5.182	26.182	11.061	11.061	37.243		40.243	20.121	35.818	21.1819	13.818	10.879		18.818	24.818	8.061	41.121	98.515	89.12
36.617	10.836	8.945	8.945	20.055	12.781		18.11	36.11	22.945	120.686	9.945	12.781		61.288	7.89	22.219	10.11	13.945	38.945		44.617	17.164	39	26	12.836	13.781		16.164	18.945	10	34.11	97.452	62.288
39.707	11.902	12	5.049	20.951	11.853		20.902	43.658	23.196	104.413	9	10.902		37.511	7	27.244	10.049	15.902	45.342		40.147	23	41.244	18.0489	17.902	13.853		22.609	24.902	10.951	41.098	109.511	47.707
30.215	8	20.785	6	20.043	9		19.043	43.699	28.043	86.656	9.957	12.129		29.656	11.871	28.871	8.957	12.957	49.301		44.258	21.871	43.129	18.9139	18.043	14.914		26.441	19.301	10	37.215	111.398	43.785
31	6.037	26.926	7.889	18	10.963		19.26	47.777	35.666	84.037	9.963	18		26	10.037	31	9.037	14.851	56.334		41	22.963	45.037	18.1487	19.037	15		25.591	26.297	10.926	44.666	118.591	36
27.156	4.063	49.937	6.937	16.031	13		25.031	45.937	26	76.718	9.063	31.906		31.969	13.937	26.969	9.031	15	59.125		53.094	19.063	45.031	18.1252	26.781	14.063		18.937	32.125	8.063	44.937	123.374	39.906
32	5.949	75.051	8.025	14.153	10.949		23	52.797	25.949	73.822	8.102	39.178		46.822	16.924	22.051	10.051	12.076	52.873		47.331	22.873	46.102	18.0509	27.975	17.025		18.898	35	9.025	44.305	107.102	38.949
33.941	7.98	129.785	9.039	17.039	8.078		24	57.902	23.98	76.941	12.922	42		42.902	23.922	18.078	12.059	16	45.156		50.117	17.883	46.98	14.0391	32.039	17.078		18.02	36	9.039	51.039	112.804	32.98
29.959	6.986	170.754	8.014	20.986	12.986		22.959	52.014	23	67.068	10.014	26.945		40.041	29.877	18.068	10	15.945	48.986		49.11	15.959	47.986	11.0274	42.986	19.986		33.863	41.877	7.014	50.123	107.959	27.096
32.922	8.977	201.93	8.023	21.016	12.023		20.008	52.984	22.992	65.031	9.016	19.031		40.961	35.945	24.992	10.016	13.031	46.992		50.969	17.969	45.961	10.0626	37.961	19.992		44.906	37.961	10	63.031	88.086	29.094
31.994	8.998	219.059	10	21.994	11.01		23.994	57.98	21.994	58.016	10.994	16.008		30.018	36.992	20.996	13.996	13.012	48.012		41.008	18.988	40.994	12.998	23	17.994		44.988	34.984	9.002	72.006	88.016	45.006
37.027	7.996	218.89	10.004	17.008	9.996		26.98	47.027	20.008	54.012	7.004	20.977		32.965	43.996	20.004	16.984	16.988	47.984		39.012	17.996	39.016	11.0039	14.012	18.012		30.02	26.02	10.992	72.004	87.973	53.996
41.971	10.971	202.873	15.98	16.02	9		22.99	41.117	18.01	45.02	9.98	16.941		31.961	37.068	22	14.98	13.98	46.951		45.02	17.01	31.049	14.0098	12.02	17.01		24	18.029	11.961	76.873	68.088	61.02
40.969	8	167.937	12.031	18.016	6.047		21.922	43.11	19.953	51.906	8	16.953		24.984	44.906	26.016	10.984	13.922	46.984		36.984	18.906	34	18.9061	12.063	20.016		23.984	19.969	12.016	71.906	57.141	69.078
34.957	7	156.656	11.022	20	11.957		21.892	43.065	27.043	43.065	8.043	13.022		23	43.935	30	13.957	9.043	42.086		42.935	17.892	34.914	17.0215	12.129	15.065		20.065	23	10	58.022	46.194	71.043
28.027	4.027	129.082	15.055	18.973	10.11		19.055	36.164	34.219	47	12	15.945		20.055	49.836	32	16.863	10.082	48.055		39	14	28.973	14.9452	16.055	14.082		24.863	24.027	11.863	55.836	44.329	67.644
26.8	5	107.767	16.067	18.033	11		19.067	39.133	45.266	53.067	13.967	13		12.033	45.967	36.067	14.133	14.834	48.399		39.933	12.933	27.166	14	10.067	17		17.133	25.9	8.067	50.033	42.366	67.468
21.961	4.078	87.57	18.883	18.039	9.078		16.313	40.469	49.235	51.274	13.922	16.961		10	37.961	42.883	14.039	11.117	50.704		44.078	11.922	25.961	15	12	17		16.117	22.117	8.883	49.352	40.509	78.178
21.955	3.955	57.865	12.865	20.955	11.865		23.225	47.585	54.82	58.865	10.09	18.36		10.955	29.045	41.045	17.91	12.955	50.36		44.135	13	23.865	16	11.135	15.955		22	22.91	8.09	45.54	39.585	85.83
26.847	3.949	34.102	8.949	20.102	10.949		29.305	59.17	44.797	65.644	12.051	25.949		8.051	28.695	46.356	18.898	15.644	55.39		46.898	15.797	17.203	14.8474	15.356	20.746		17.407	23.102	9.102	47.559	39.509	96.762
24	5	23.17	11.773	21.113	12.057		26.227	57.681	36.113	64.284	9.943	36.227		9.17	22.83	59.227	14.227	12.057	48.773		43.113	11.113	18.057	12.0567	18.454	20.887		20.284	21.454	11.83	53.17	42.943	84.036
29.812	5	23.937	9.937	21.376	11		28.188	54.939	31.875	67.875	9.875	47.25		9.937	19.501	59.188	14.25	12.063	58		41.937	12	19.063	11.0626	25.376	25.75		22.25	28.25	14.063	48.626	35.125	77.811
33.205	4	23.411	7.205	20.205	13.068		26.411	48.616	33	79.589	9.137	50.479		7.068	19.411	50.342	13.342	10.274	58.068		32.137	9.342	16.137	11.1369	26.205	29.589		17.205	24.548	11.205	44.548	32	58.384
34.372	4.149	24.851	10.926	20.297	17.074		26.149	41.074	31.48	85.703	15.703	45		6.074	24.703	41.297	13.223	14.703	57.149		31.851	8.074	18.223	12.8513	33.182	33.182		25.777	23.926	12.149	48.297	24.149	51.034
33.321	7.759	26.241	11.679	18.08	16.08		27	35.92	28.759	77.561	13.92	32.759		6.08	18.08	28.241	9.321	10.321	49.401		29.241	9.08	19.08	13.7594	32.679	31.278		26	24.08	12	47.401	22	38
38.344	7	31.258	12	14.344	19.689		28.43	36.828	26.828	79.689	16.914	23.57		7.172	18.086	19.43	13.828	12.656	54.086		29.172	8.914	15.602	12.1721	27.742	27.311		27.914	22.914	9.344	53.914	22	36.656
36	6.908	31.276	10.816	18.184	27.011		28.092	35.724	28.735	88.644	19.092	19.724		9	20.816	15.46	11.276	12.46	54.989		24.184	10.184	10.908	10.3677	27.54	19		25.632	21.092	10.184	48.632	22	32
29.782	7	31.609	9.804	19.707	22.663		23.196	32.902	37.315	89.445	17.707	19.609		11.707	17.609	18.196	13.902	10.098	47.413		21	12	13.804	12.8044	23.511	20.804		25.707	21.489	9	53.511	23	27.218
25.933	6.104	27.274	8.104	18.311	14.622		21.104	31	42.482	103.762	15.689	15.689		11.793	18.689	18.793	14	12.104	42.585		20.896	12.207	11	13.4817	20.689	18.896		24.207	21.104	9.793	58.866	26.104	26.896
24.314	8.671	18.548	9.781	23.548	10.219		21.438	25	47.795	110.862	14.89	12.11		8.329	16.671	18.11	12	14.781	39.095		18.11	12.657	12	8.8905	27.905	16.329		23.89	18.767	10	75.848	31.89	25
29.039	8.769	17.654	7	20.462	9.692		21.115	26.231	51.423	117.077	20.192	10.769		9.885	19.769	24.885	12.231	14.115	48.346		20.231	14.154	11.769	11.1154	30.615	15.654		25	18.885	12.654	102.808	27.885	26.808
30.819	6.121	13.636	7.121	26.243	11.243		26.515	26.243	54.394	118.517	19.272	10.879		9	24.03	28	17.121	18.757	60		18.121	20.213	13.121	13.6362	27.272	18.757		21.879	15.091	13.394	130.336	26.243	32.515
33.653	4.254	12.381	8.254	26.763	8.381		28.11	25.856	52.11	119.12	20.237	9.873		10.873	20.983	30.364	21.491	19.271	79.017		17.254	18.144	13.509	8	20.873	19.746		20.509	19.509	13.873	130.611	26.127	25.254
35.064	4.133	8	8	29.867	9.133		31.133	24.867	39	152.926	27.867	6.532		12.601	13	32.867	15.133	20.266	73.798		20.867	12.867	13.399	6.734	13.133	27.069		18.399	28.601	14.601	115.65	27.734	25.867
27.972	4.861	11.167	7.861	27.139	8.861		30.861	27.861	32.861	152.138	41.444	8.861		14.722	17.444	39.139	16.278	20	72.667		25.167	11.722	15	7.5834	17.139	26.444		20.139	24.722	17.306	120.083	21.278	28.278
33.289	3.855	8	11.276	28.434	12		26	24.289	34.421	166.224	72.118	9.289		13.289	21.145	46.013	17.579	18.421	66		24.289	10.855	16.145	7.1447	14.013	29.276		23	23	12.855	106.04	27.276	27.421
28.548	3.151	6.151	8	29.151	10.151		24.548	31.644	30.151	177.874	93.138	10		12.699	26.548	53.699	19	18.398	62.753		26	10.301	15.151	7.3012	13.452	27.398		30.452	21.398	12	105.368	18.849	31.398
29.592	5	6	8.531	31.061	13.687		22	32.156	27.095	183.79	106.218	9.156		13.844	25.374	42.34	19.687	16	66.565		30.531	8.313	16.844	10.1565	15.531	31.313		41.939	31.218	8.156	101.007	18.374	31.374
30.162	3	6.487	8	30.188	11.487		18.325	31	29.675	198.598	83.136	10		12.487	24.675	27.188	17	12.838	71.325		21.325	11	18	12.6753	16	43.701		49.974	37.162	10.838	93.247	18.136	26.162
35	4.168	9.327	8.336	28.664	12.832		19.505	28.832	31.327	197.85	73.346	10.168		11.505	25.991	27.822	14.664	12.832	63.019		23.495	8.505	19	11.1682	19	49.664		48.832	47.654	9.336	71.215	23	32.327
28.652	4.826	6.348	7.348	23.87	13.174		13.826	23.174	32.174	186.785	57.915	9		12.652	19.826	24.348	12.826	11.696	68.959		20.652	11.826	21.478	11	21	52.478		37.87	61.607	9	59.222	26.304	30.652
23.18	6.18	5.36	8.18	28.92	12.72		15.18	30.46	36.1	195.139	48.339	9.82		10.46	21.74	23.28	9.82	11.82	71.599		24.64	12.46	27.46	11.6401	25	51		28.18	54.761	8.82	64.319	24.82	30.64
20.301	7.257	6	10.186	24.743	11.372		15.443	27.814	35.814	190.973	53.814	8.814		10.814	21.071	28.885	11.372	10.115	68.274		22.372	11.628	22	11.6284	34.699	49.115		22.743	55.213	7.372	61.946	26.487	25.186
18.808	6.425	5	12.767	25.808	12		13	29.917	46.275	175.917	48.15	13.808		8	17.617	27.617	13.808	9.767	69.901		23.233	12.808	20.808	12.0416	45.083	45.425		28	40.7	10.617	65.792	33.617	22.425
18.407	5	6.407	17.395	23	16.21		13.395	33.605	47.21	171.79	44.383	10.395		8.988	16.802	29.42	11.605	13.802	65.729		24.012	12.407	16.605	13.8024	55.654	39.012		37.593	27.605	9.802	69.507	30.21	25.605
21.593	5.407	8	15.593	17.441	17		12.797	37.797	57.203	174.865	40.238	11.407		10	15.61	36.169	10.203	14	48.865		23.797	16.983	18.593	13.8137	52.135	27.593		49.983	28.39	9.983	75.441	28.407	23
25.372	5.581	6.791	11.256	17.209	19.419		16.791	38.674	63.791	160.209	44.93	12.372		9.791	13.628	38.698	9.046	11.209	36.977		23.581	16.791	18.791	21.2557	41.605	26.744		58.744	23.581	7.209	76	29.581	25.791
27.215	6.785	8.355	8.43	11.43	22.57		18	45.924	66.076	150.633	49.43	15.355		9.215	18.139	42.139	9.57	12	29.012		26.215	13.355	17.645	18.291	21.139	23.785		54.494	23.43	8.785	63.43	22.645	29
25.221	5	9.221	11	11.663	25		17.221	33.105	66.221	118.547	49.652	13.895		10.442	16.663	63.674	9.779	11.779	34.21		26	13.558	15	14.3262	13.779	22.779		36.558	23.895	9.221	66.663	22.221	36.674
25.227	5.454	8.227	8.773	10.681	35		22.319	32.134	58.496	110.454	51.908	16.546		12.319	18.134	77.227	9.319	12.546	25.815		26.092	17.639	18.773	10.1345	12.319	22		29.134	22.454	8.227	64.269	18.681	43.092
21.931	5.233	12.534	8.466	12	46		26.698	26.466	51.56	87.095	62.698	12.931		11.466	18.767	80.164	9.233	12	24.233		25.931	14	14.233	10	12.233	19.836		33.466	28	9	71.491	23.698	54.466
19.716	4.761	10.761	8.239	9	66.761		24.761	26	33.239	82.432	59.818	16		10.477	16.239	68	9.239	13.477	24.807		23.477	13	13.477	8	14.477	20.523		36	22.955	15.045	86.761	25.284	67.33
22.244	4	8.244	12	8.244	94.756		22.244	26.533	26.711	94.066	55.467	13		11.733	22.022	56.934	11.267	12.756	26.289		26	13.244	15.511	6.489	14.222	23		36.289	27.511	12.267	102.778	23	65.778
23.25	4.75	8.25	15.249	9	101.501		22.252	25.25	20.252	97.994	46.75	15.748		13.75	18.75	66.748	10.001	14	26.999		27.249	12.001	18	6.5007	16.25	32.498		41.748	26.748	10.25	93.256	22.499	58.498
32.231	5.744	7.744	21.975	10.256	112.05		23.488	26.463	14.025	111.107	36.769	12.488		13.488	22.537	79.819	10.256	13.744	28.231		26.488	10.744	20.488	8.7438	14.769	31.769		45.694	25.281	13	84.587	22.744	50.463
36.214	7.952	7.262	24.689	8.262	111		22.262	25.738	9	102.185	32.097	17.214		11.214	24.262	106.379	9.738	14.048	28.048		27.427	11.524	21.262	7.7863	15.048	30		49.262	30.311	12.262	80.048	22.427	36.952
31.66	10.268	7.732	33.196	10.268	114.876		18.732	27.732	9	87.301	40.784	15.34		11.66	25.536	114.248	10.732	14.536	32.732		26.536	12.268	25.804	8.9281	18.732	29.072		46	33.66	10.732	86.876	21.464	31.392
24	14.178	5.726	45.726	11.822	118.381		18.178	31.083	5.726	75.178	37.905	16.548		11.905	23.822	119.988	11.452	13.822	31.643		25.726	17.905	25.643	8.7262	20.452	35.631		44.56	30.822	11.452	90.274	19.905	26.726
22.441	11.559	7.28	63.762	12.559	127.154		19	27.28	7	65.441	41.644	15.077		9	24.881	106.28	14.28	15	32.28		27.559	19.601	24.399	7.1609	28	35.441		36.517	32.042	10	77.356	23.441	21.601
26.714	9.714	7.571	77.716	11.142	145.282		16.286	31.143	7.714	76.002	42.145	17.285		8.714	21.714	87.859	11.858	16.429	26.856		27.857	20.143	22.714	9.5711	40.144	33.429		31.858	26	14.429	86.57	23.143	26.715
21.417	8	11.126	65.96	13.709	163.995		15.749	29.834	5.874	64.874	44.754	13.749		7.583	27.251	72.417	13	15.583	28.583		27.874	18.834	21.166	11.5829	32.166	27.457		25.914	25.417	14.126	78.537	20.417	27.251
22.513	7.703	12	44.811	13.297	177.46		18.405	32.216	6	68	40.919	14.487		9	23.297	73.108	11.703	15.27	27.892		28.189	13.297	17.892	10.2973	31.703	23.378		28.892	30.027	10	81.784	20.703	22.405
27.303	6.606	13	32	15.606	207.149		16.394	39.878	6.394	61.122	34.787	10.303		8	19.91	87.516	9.697	14.606	28.09		25.91	16.606	20.91	9.6968	20.394	23.213		29.213	28.665	9	70.819	21.91	24.425
27.455	8	16.382	29	17	221.4		18.691	35.073	7	57.854	37.528	10.691		8.691	19.455	100.163	9	16.691	30.764		28.382	13.309	20.691	10.7638	17.764	27.691		27.691	27.6	10.764	64.726	21.764	26
24.37	8.63	16.74	30.111	16.26	212.464		18.055	35.055	7	58	43.111	10.575		7.685	16	114.425	10.315	16.425	30.111		27.685	14.63	22.63	13.5746	17.315	28.315		30.37	18.796	9.685	57.668	22.37	30.945
18	8.962	18.321	27.925	13.962	225.982		21.679	29.604	8.321	54.321	43.83	12.925		9.321	14	108.604	13.283	15.604	24.358		24.358	14.321	28.679	14.9247	14.358	25.962		20.283	17.755	12.321	48.17	22	47.529
17.653	7.98	19.02	27.653	12.98	239.513		29.713	31.693	8.327	49.573	49.367	9.94		8.673	14.693	112	16.673	19.653	21.02		23.307	13.327	30.367	14	12.673	23.98		17.327	16.347	9.653	43.633	20.673	59.653
21.325	6.998	17.337	31.998	11.995	244.32		34.005	36.34	9.333	49.985	45.658	9.663		9.667	14.67	93.325	11.665	18.99	25.002		24.665	15.335	29.335	14.3325	13.667	30.002		17.67	19.337	11	46.995	21.998	67.012
23.692	5.677	14.985	38.323	11.662	221.308		47.586	34.646	9.677	45.076	39.03	7.692		13.662	14.323	85	15	19.354	25.354		28.677	11.354	25.677	13.3535	14.97	36.677		18.015	17.677	11.338	52.076	24	55.985
20.689	3.689	10.344	37.311	14.344	209.82		45.623	42.934	10.656	43.41	34.41	7.689		12.311	15.623	73.656	15.344	19.377	34.59		23.721	10.656	26.689	15.3115	17.967	49.033		19.967	21	11.656	64.098	26	38.59
23.65	5	8.95	33.751	14	187.05		52.448	46.7	10	40.801	32.65	12.451		12.6	16.7	69.4	22.7	21.35	33.249		25.751	10.3	24.101	8.2998	17.249	57.6		22.249	20.3	11.3	76.101	30.249	29.95
23.644	4.78	7.288	29.848	21.712	217.016		45.356	52	11.644	45.796	26.068	14.288		12.068	21.576	70.848	22.712	24.068	35.508		25.068	10	21.356	7.712	14.508	52.492		25.644	23.712	11.356	101.796	31.204	23
25.362	9.362	8.553	24.638	25.895	211.039		44.724	50.553	17.362	46.276	29.362	20.086		16.724	24.171	69.171	26.191	19.447	33.743		28.171	8.638	21.086	8.6381	15.276	45.447		25.276	22.638	9.638	107.829	33.447	21.638
22.839	14	5.735	22.942	28.471	197.762		47.632	52.058	18	42.529	29.839	30.529		15.632	27.574	72.058	30.69	21.897	37.265		32.632	11.161	24.794	8	13.632	40.368		26.632	22	11.368	120.103	25.103	21.368
19.121	10.374	8.506	26.626	31.132	188.298		53.506	52.374	21.506	42.374	35.758	45.879		17.132	23.374	63.506	40.396	29.253	32.747		32.494	10.506	21.374	6	14.747	35.879		23.626	22.747	10	119.506	26.626	21.747
20.379	9.759	11.759	27.518	24.723	177.964		48.862	49.379	29.103	45.344	41.344	59.862		16	18.621	55.379	47.272	32.862	30.759		29.344	10.241	18.241	6.8616	12.621	32.379		23.103	24.897	9.379	113.138	23.897	28.241
20	5	10.615	28.156	23.917	180.844		49.927	51.991	33.459	48.771	42.385	69.927		15.229	21.385	54.229	60.22	54.688	29.688		27.073	11.385	17.385	9	10.156	34.156		25.073	27.229	11.229	123	21.927	29
19.565	4	9.609	33.565	24.262	200.523		49.653	52.479	46.826	45.391	33.391	73		16.044	22.218	59.13	76.958	64.87	31.218		26.435	12	20.826	7	10.218	38.435		24.609	24.782	11.609	141.521	24.479	28.609
18.985	3.397	9	43.779	26.618	201.103		47.206	53.221	58.397	52.985	29.809	66.191		13.603	25.397	57.191	96.441	58.603	27.985		24.618	8	24.015	7	8.794	41.368		24.809	35.779	13.397	164.971	20.794	26.985
24.806	4	6.597	47.806	27.388	207.718		43.403	51.985	72.015	61.568	28.597	58.029		11.597	21.985	74.612	111.388	39.597	36.194		25.806	11.194	28.374	7.5971	9.791	47.388		22.388	58.403	13.806	178.209	26.403	23.597
28.591	3	8.591	37.27	23.138	190.233		44	58.956	84.862	65.409	28.409	56.044		12.365	23.591	83.956	106.409	28.547	43.226		26.591	10.226	34.912	8.1824	11.409	46.182		27	84.818	12.591	201.95	29.453	23.409
30.268	2	9.415	28	26.195	196.34		38.415	68.927	86.073	71.097	34	59.903		10.244	26.512	91.097	90.635	22.585	44.244		26.829	10.829	28.683	7.8293	13	49.512		25.756	103	12.756	205.635	27.976	24
28.056	3.421	11.579	30.841	40.589	186.45		32	77.01	85.523	64	32.897	63.785		9.738	24.636	81.579	81.056	21.421	36.738		28.841	11	27.636	6.8411	12.421	70.056		29.738	114.841	11.159	208.822	26.841	25.897
23.574	3.426	9.721	31.264	52.604	190.4		26.721	63.721	87.117	58	36.574	62.706		10.721	18.442	76.883	85.751	20.426	36.574		25.574	11.426	26.853	9.2792	12.132	77.736		32.558	125.543	9.574	198.026	24.147	27.574
21.135	4.568	9	30.89	71.974	176.386		25.839	52.729	73.755	53.729	40.271	61.729		9.568	14.135	69.813	113.625	19	36.594		33.406	10.297	28.865	9.4323	14	76.568		33.729	133.432	9.297	186.156	23.458	30.865
19.876	7.876	9.562	41.381	95.799	176.026		22.562	49.314	78.067	51.247	47	56.753		11.562	10.438	67.742	131.227	17.876	38.562		33.438	11.438	27.876	8.1237	17.876	60.191		28.686	151.18	10.314	153.355	22.876	37.495
20.224	9.556	10	46.328	107.452	162.135		22	48.556	75.664	58.56	55.448	63.888		14.888	12.668	67.112	119.116	20	38.112		38.004	10.556	29.444	7	26.332	54.888		22.78	136.568	6.888	125.089	25.112	37.776
20.851	11.65	8.45	57.399	102.753	146.704		21.2	46.8	78.049	65.401	63.851	63.45		12.8	14	66.751	100.699	24.55	41.2		33.9	9.45	35.8	7.1002	38.699	46.599		20.9	134.853	9	106.396	25.9	39.149
20.544	10.089	9.089	65.646	106.606	116.314		20.633	47.089	72.102	79.708	62.354	77.102		14.633	17.898	76.898	86.734	30.544	37.544		44	9.544	36.013	7.0885	42.469	42.646		23.544	129.606	9	89.938	25.823	40.279
21.462	9	8	68.771	109.69	95.382		18.462	42	75.693	75.999	61.769	84.308		17.077	19	74.615	86.693	37.154	36.154		44.77	8	34	5.4616	35.616	34.923		25.077	113.768	10	75.694	27.462	44.77
29.87	7.467	8	61.622	125.715	77.715		23	40.74	82.402	66.52	71.923	98.325		18.065	22.87	72.195	87.545	54	36.793		41.61	8.935	35.065	5.5325	26.74	32.337		26.935	102.976	12.533	73.61	28.663	61.285
26	5.58	7.947	56.52	130.693	70.586		24.58	43.42	81.527	65.32	70.633	108.687		18.58	24	65.633	97.947	87.42	42		37.42	9.053	28	4.9467	22.313	33.893		32.313	104.48	13	65.26	32.213	74.627
24.355	6.521	9.479	64.501	122.144	68.978		21.521	43.396	83.125	77.166	70.645	110.687		14.042	22	61	104.416	135.895	42.687		28.521	8.521	25.125	6.0416	27.479	34.355		29.042	102.582	12.521	52.396	33.645	90.46
22.94	5	10.515	64.702	109.903	58.209		19	44.515	89.03	84.94	76.119	108.366		14	17.485	67.276	115.447	158.149	41.545		28.515	7.545	21	7.5149	32.396	35.515		29.94	117.754	13.97	48.396	38.634	90.911
15.491	4.491	13.527	73.928	115.271	53.072		17.473	48.455	92.491	74.018	86.109	97		13.473	17.018	80.527	134.398	160.708	42.09		24	7.509	21.491	6.509	29.473	30		33.509	129.618	14.491	58.964	35.563	86.491
16.994	6	15.51	78.949	128.114	57.51		21.013	49.516	87.529	68.503	76.045	104.019		11.006	17.503	85.045	149.14	160.51	45.541		27.503	7.49	17.484	8.0064	22.516	25.497		30.006	132.535	16.994	71.471	33.962	69.07
18.508	5.503	15.995	71.513	158.395	58.011		16.005	53.011	83.973	66.508	70.984	103.978		11.508	19.503	89.968	137.903	164.476	49.449		22.481	9.492	17.492	7.0054	20.487	24.011		31.989	120.027	19	90.508	33.989	55.962
21.491	7.474	14.474	66.983	174.829	58.949		13.509	49.526	76.56	62.966	70.88	107.983		13.509	24	93.88	103.252	151.983	61.846		20.949	7.966	21.034	7.4914	15.983	27.491		35.897	99.205	15.509	106.406	33.491	48.932
27.486	7.486	11.486	65.087	176.312	48.37		15.058	50.514	69.514	55.087	77.37	119		12	31.971	92.255	81.711	130.572	65.798		22	8	24.029	8	14.543	26.827		37.942	77.289	13.457	131.284	30	41.942
30.317	7.48	10.399	45.642	156.081	45.317		12.041	53.52	59.325	54.561	81.162	114.358		12.52	46.52	85.756	61.675	101.48	58.472		24.959	8	23.48	8.5203	14.48	33.52		33.919	70.804	15	160.439	30.919	43.439
32.474	5.052	11.369	24.105	116.578	42.265		13.631	47.317	51.052	56.578	67.791	94.262		14.422	70.052	82.055	55.003	83.055	50.686		23	9.526	24.526	8.0523	11	33		25.526	82.262	14	199.686	30.578	43.581
34.596	4.468	11.34	13.128	112.955	44.468		12	53.66	48.872	53.34	52.34	80.788		17.404	86.66	82.872	47.488	86.404	45.34		24.872	11	20.808	8.0641	10	30.404		25.468	98.468	14.404	218.276	32.064	43.231
31.765	4.538	11.386	9.076	135.09	40.159		12.924	52.765	44.462	39	49.235	67.076		18.697	114.159	82.235	31.007	92.856	56.773		28.235	12.538	20.848	8	9.538	26.773		19.311	124.379	12	220.697	33.311	44.242
31.088	6.088	8.369	9	141.387	49.931		14.456	52.912	43.263	45.369	45.194	69		20.106	131.106	96.931	23.281	91.281	69.562		29.544	18.544	19	9.1751	10.544	27.369		21.369	126.981	11.544	238.387	37.106	51.581
27.901	5.649	6.45	9	140.496	48.153		15.55	60.351	38.748	46	38.801	68.947		16.801	131.206	111.809	23.252	108.305	85.053		26.45	22	18.801	10.6489	11.702	29		23.801	124.847	10.351	240.344	47.603	65.458
34.111	7	8.222	12.667	145.11	51.778		15.667	57.667	36.444	45.444	37.889	68.111		15	122.445	128.779	23.889	103.333	71.889		29.222	21.889	20.778	13.5555	13.556	25.444		21	136.778	11.667	207.666	46.556	73.445
43.07	9.561	6.877	20.07	156.28	44.561		21	61.614	32.439	44.684	43.245	55.877		12.561	120.491	155.264	23	102.211	64.877		30.316	21.807	22.561	9.5614	14.386	26.877		22.439	129.316	13.561	193.298	47.264	86.264
45.895	10.433	5	30.491	183.181	50.269		23.134	55.731	32.134	54.702	40.462	49.134		11.731	116.298	183.567	21.269	99.685	48.567		26.597	17.134	21.134	8.8655	11.895	29		24.433	102.298	11.433	197.672	41.164	83.433
39.134	11	5.854	50.257	182.854	52.134		24.719	53.292	36	75.012	46.292	47.854		11.292	128.889	215.076	17	96.795	42.573		25.561	11.854	23.281	9.4269	11.573	33		23.708	78.561	12.146	207.158	47.134	78.866
33.052	9.737	5	62.578	205.79	46.842		23.842	51.053	42.737	86.474	45.158	49.421		13	128.895	241.684	20.263	83.157	35.579		27.526	9.263	27	11	8.684	35.421		23.737	65.947	15.421	188.631	45.579	73.211
28.17	8	6.83	71.549	201.567	36.321		28	51.339	42.339	89.509	51.415	42.924		10	142.96	255	19.245	76.227	29.83		22.491	9.585	22.076	11	11.17	34.83		26.094	58.509	12.83	173.17	44.076	87.188
26.819	7.181	7.772	63.958	180.089	30.363		36.363	51.456	45.409	75.726	50.181	39.772		9.409	171.633	255	19.591	76.321	29		24.046	8.637	23.819	14.5907	11.409	32.591		26.591	53.772	13.819	184.502	39.228	94.177
26.79	5.597	7	65.051	136.932	27.824		36.369	58	48.773	64.824	51.756	37.403		10	209.318	255	20	84.051	29.807		21.21	10.193	25	9.8068	11	34.176		27.017	44.193	13	215.597	34.597	95.966
31.205	10.205	6.602	65.578	131.278	31.193		34	61.422	52.639	60.422	54.988	38.807		9.807	251.615	255	22.205	103.385	24.988		21.18	9	26.795	11.2049	11.193	27.012		25.59	33.807	11.795	227.144	36.422	86.049
32.825	9.392	8	60.442	118.65	32.567		37.65	63.475	48.392	54.217	56.042	34.65		9.783	255	255	21	107.659	29.042		25.567	7.392	28.825	9.6083	10.608	24.217		25	29.217	14.608	243.442	34.825	75.383
31.614	10.457	10.843	63.559	124.843	37		36	67.071	52.599	50.315	54.685	34.299		12.614	244.197	255	18.071	99.63	30.843		19.929	6.614	26.614	11.2284	13.843	26.228		24.772	28.228	17.843	241.244	36.457	70.654
28.62	7.48	8.76	57.28	123.76	34.14		32	71.921	52.061	50.38	48.66	31.62		14.38	182.222	255	19.58	93.778	27		23.62	6.76	25.1	13.8601	20.1	32.72		25	31.441	17.24	225.04	41	58.641
26.878	4.626	9	50.863	117.641	36.619		30.252	73.77	47.13	59.741	50.87	42.007		20	132.396	255	21.252	94.108	27.381		21.626	7.748	27.252	14.6259	27	39.756		29.496	27.252	15.87	205.13	46.496	43.396
21.264	6.632	8.632	32.523	105.95	41		24.632	71.054	42.686	70.314	49.054	49.264		27.264	89.899	255	22.632	110.523	30.318		27.473	8.368	29.632	11.0543	50.845	46.264		26	27.841	14.105	200.946	53.791	23.581
19.638	8.362	6.725	18.899	87.927	34.087		21.812	81.652	40.739	70.986	45.275	57.826		29.275	78.115	255	20.087	122.073	29.638		22.899	7.913	25.087	9.913	61.101	46.014		28.087	29.087	16.087	209.435	66.087	15.188
27.931	6.356	7	15.139	73.218	32.713		21.713	81.653	42.861	71.782	43.356	67.148		30.139	57.722	235.565	20.782	137.981	31.287		26.713	8.644	23.931	6.6435	59.505	31.931		27	28.356	21.495	198.218	74.495	14.931
47.546	7.701	9	10.402	60.052	28		19.701	82.299	42.195	64.454	46	64.091		25.649	53.598	220.909	20.701	166.116	29.649		22.701	7.299	25.247	7	47.351	22.104		26	28.598	22.948	181.39	75.506	16.896
72.276	8.379	6.379	7.345	57.034	25.689		19.655	79.689	45.345	62.655	48.276	44.345		19	54.689	188.861	18	182.721	36.103		19.379	9	24.311	7	41.587	25.655		27.689	31.966	22.379	155.208	70.758	17.587
99.339	12.356	8.017	6	45.967	24.983		20	83.256	45.644	65.339	50.661	32.339		17.983	54.611	180.1	15.339	211.96	29.983		15.356	11.306	26	5.6778	52.611	30.322		32	41.917	15.694	141.545	54.033	18.967
124.002	13.331	8.332	7.001	40.665	29.334		17.668	78.338	56.001	81.664	54	27.666		16.667	48.999	174.664	18.667	232.322	36.002		14	9	25.333	8.334	56.002	33.333		37.669	54.002	17.999	118.004	41.999	27.003
148.926	18.29	9.654	7.019	35.271	27.383		20.309	78.729	51.673	86.271	47.636	25.691		17.654	46.309	165.29	21	228.758	42		14.981	10.019	29.346	9	63.42	36.691		52.803	70.056	16.019	114.271	39.346	29.729
166.213	17.321	10.679	8.715	39.321	28.036		20.321	76.715	50.357	88	52.177	25.394		17.285	46.964	199.43	17.321	218.742	47.249		16.606	10.357	23.57	10.6425	54.217	31.321		57.181	69.787	16.643	124.036	43.643	37.896
173.2	13.369	10	6.315	33.423	28.369		17.685	72.369	56.846	77.108	48.154	25		24.946	39.054	202.1	18	205.293	57.369		15.631	10.315	27.738	13	43.007	28.577		44.954	56.531	14	127.315	48.738	42.43
166.333	14.381	9	6.31	35.69	29.238		15.238	72.405	48.69	66.548	46.572	19.238		32.31	32.69	196.81	15.548	191.263	58.929		19.167	9.31	31.619	16.2142	27.524	29.381		31.452	45.214	16.31	119.262	56.833	41.286
159.948	13.304	8.393	7.696	35	32		18.696	62.34	48.393	63.393	43.215	18		29.34	34.696	174.377	12.304	166.576	59.429		19.607	8	28.696	13.6963	21.089	25.785		29.429	33.178	13.696	107.733	62.749	40.927
159.721	11.809	10	10.404	33.213	28.596		21.107	67	54.702	59.191	39.085	15.085		31.191	36.511	158.254	19.596	142.081	57.574		20.489	9	26.213	13.1066	13.298	28.702		31.596	29.511	12.702	104.276	53.129	33.32
166.18	8.876	8.168	8.416	31.248	26.416		20.956	72.708	50.956	53.46	38.752	15.876		30.168	44.124	143.05	18	128.889	63.671		20.584	11.124	25.416	15.4597	12.292	41.956		31.248	32.416	14.124	93.627	47.081	27.124
200.589	7.142	9.142	7.286	27.57	30.572		16.858	77.572	49.714	52.575	35.147	15.572		23.144	40.57	130.002	15.714	109.726	60.291		14	9.428	36	15.5697	13	63.567		26.142	26.428	13.286	91.149	43.711	26.858
225.966	6	9.28	8.72	21	33.159		19.159	77.28	49.961	50.082	34.643	17.44		24.319	48.918	97.164	14.72	100.362	66.522		9.841	6.841	34.242	12.5604	12.879	71.995		23.44	31.159	15.28	106.401	48.599	33.28
245.566	6.823	6.823	8	24.177	37.903		18.726	70.257	53.726	60	39.566	15.823		17.549	48	75	14.451	97.487	73.469		8.549	5.549	43.372	15.4513	12.274	69.319		24	33	16.451	126.389	60.805	42
243.342	9.463	7.268	8.463	23.463	42.242		17.463	67.705	58.463	56.268	43.222	23.926		16.463	50.389	73.537	15.732	96.933	84.805		7.463	7.195	51.074	13.2685	10.537	57.705		26.658	40.389	14.732	179.953	76.315	60.463
207.889	10.737	8.263	9.05	19.212	34.525		18.162	67.424	58.263	59	44.788	26.95		16.737	59.424	63.212	17.525	100.989	83.414		4.525	7	56	14.7374	13.475	51.849		18	42.263	15.212	186.414	80.475	60.05
154.391	8.027	7.513	9.487	17.257	36		18.23	71	49.716	65.743	40.054	30.946		15.487	67.513	49.973	17.743	115.648	98		6.513	6.743	60.743	16.4866	11.257	55.946		19.513	50.946	11.487	180.284	69.027	53.513
130.261	6.749	9.997	13	12.498	32.997		13.997	70.251	48	66.495	35.509	32.251		17.997	71.742	41.251	23.502	115.536	108.77		8.003	6.251	65.997	18	12.749	62.99		18.749	72.491	12.749	169	63.753	37.251
128.635	5.49	10	11.49	8.51	38.305		16.245	79	48.205	70.755	44.715	37.53		19.265	60.53	33.51	19.98	119.085	120.94		9	7.51	69.265	19.49	12.735	55.735		22.775	83.51	12.265	149.205	62.245	25.98
127.934	5.522	7.478	16.196	5	37.044		16.044	79.196	48.804	65.044	54.304	35.761		17.283	41.522	28.522	17.717	125.043	119.152		8.761	8.239	83.326	17.9565	13.478	66.239		20.478	101.761	11.956	149.848	68.761	15.239
117.365	5.7	7.233	15.467	8.067	34.166		17	74.333	55.968	59.467	64.499	38.3		18.767	42.767	21.533	17.166	113.429	111.432		8	10.767	85.834	16.4665	15	65.767		24.6	98.099	12.233	142.767	80.099	14.467
94.504	5	7.227	15.773	7.773	38.682		17	68.819	71.861	62.227	66.23	45.726		14.773	55.318	25.09	15.227	107.413	108.411		8.455	9.682	101.408	11.2274	21.773	54.501		30.636	112.137	12.773	150.545	82.274	17.682
88.222	4.665	5.443	12.778	12.114	33.557		16.557	54.443	81.127	53.778	62.437	43.778		14.557	68.557	28.449	15.778	94.867	89.873		11.114	10.329	100.563	10.443	31.114	61.329		35.443	113	14.222	156.114	75.886	15.551
67.51	5.431	5.647	14.784	15.137	32.294		20.216	42.647	88.884	55.784	56.431	40.569		13.569	77.706	30.628	11.216	79.704	83.097		6.569	9.353	97.137	11.5687	36.725	51.156		37.569	110.51	13.431	182.294	63.784	17.431
60.259	6	5.79	11.371	21.951	32.049		17.79	35.42	79.434	54.21	44.629	42.741		9.839	77.483	29.902	13	79.133	83.727		6.21	9.161	90.629	13.2098	38.629	46.468		26.839	111.308	15.629	191.356	59	14.79
57.184	8	7.592	8.612	26.408	38.427		19.408	27.223	59.777	51.223	38.223	47.592		11.796	73.757	32.165	14	73.098	82.67		6.204	10	82.98	11.3883	45.282	48.631		19.612	118.263	14.02	196.874	53.796	13.796
40.188	10.396	7	11.198	26.01	46.178		24.396	21.396	54.02	55.208	32.99	51.416		13.802	49.208	23	17	62.773	78.961		7.594	11.604	71.396	12	65.357	47.99		20.594	95.159	15.594	185.169	54.198	12
35.808	8	7.616	11.384	25.423	37.267		30.616	16.961	38.769	49	33.384	59.616		14.192	35.192	23.808	15.616	56.883	83.612		9	10.423	55.808	14.3844	94.036	43.345		19	97.153	14.808	173.192	54.384	12.808
34.559	10.441	8	13.627	19.186	29.049		30.559	17.863	37.373	48.559	34.745	68.118		12.373	30	25.559	14	50.658	81.471		9.373	10.814	50.373	12.9315	106.578	36.049		22.814	95.373	14.373	154.068	55.51	10.559
38.541	7	7.361	15.541	15	22.902		35.278	18	37.82	56.556	38.917	76.444		12.18	25.722	30.541	13	42.707	97.052		10.722	9.639	41.083	16.6391	87.933	33		22.82	110.113	13.902	143.737	56.556	11.82
36.175	6	7.349	18.524	10.175	24.698		30.651	13.476	32.302	54	37	85.269		9.175	22.825	31.349	13	34.349	97.444		12.349	8.825	38.746	12.6509	64.953	32.175		25.302	118.047	13.524	155.905	52.127	12
31.494	5	8.494	18.518	5.169	31		25.675	11.506	29	49.506	43.169	93.337		15.494	26.169	22.988	13.337	24.35	100.675		9.012	9.494	31.181	12.8435	42.313	32.181		27.156	115.518	14.831	143.457	45.169	12.169
27.674	4.163	7.163	16.117	5.163	36		25.186	8.837	25.814	45.674	44.628	84.511		12.489	29.303	23.489	15.163	21.326	89.443		11.489	8.163	34.954	13.1628	24.023	32.303		28.186	105.814	12.837	130.115	55	11.163
15.372	4.686	8.529	15.413	3.157	43.686		27.372	8	28.529	44.413	43.256	81.058		14.314	26.686	22.843	16.843	16.471	91		12	9	36.099	12.4709	14.686	32.942		22.157	77.727	13.843	123.977	68.372	11.628
12.396	3.698	6.698	13.604	5.151	53.453		22.093	10	33.093	47.453	57.396	66.813		18	21.604	20.453	16.151	10.604	70.907		11.453	9.453	33.511	11.1511	11.849	35.849		21.849	56.756	16.244	105.071	74.453	12.453
12.564	5.855	8	14.29	7	51.871		23.983	8.581	35.436	45.452	52.145	57.581		22.726	23.726	17.145	14.145	10.436	54.888		15.419	11	29.307	13	11.145	32.598		21.419	50.71	16.71	108.917	74	14.29
10.721	8.721	7.279	11	6	56.254		18.024	12.279	40	48.557	56.976	51.697		32	18.836	15.139	15	12.721	50.139		12.279	10.139	29.394	12.2787	12.861	32.557		19.861	41.279	15.861	100.377	69.139	18.836
14.466	8.4	6.4	13.867	4	63.333		13.6	13.534	38	45.201	55.4	50.6		27.267	22.534	15.733	15.867	11.534	39.667		13.867	8.867	35.333	12	16.333	35.068		22.466	39.201	17	98.731	59.801	20.867
13.745	13.255	7.745	17.383	6.745	59.724		12.872	13.128	32.766	43.511	59.83	40.638		21.255	20.511	14	13.128	13.872	31.766		15.489	6.745	25.766	12.1276	19	48.255		19.234	45.893	21.489	98.83	57.362	17.617
12.122	12.878	10.635	16.974	7.635	63.269		14	13.122	47.487	46.878	48.756	41.756		13.756	23.852	11.878	16.878	9	26.122		11	6.122	24.244	11	34.635	49.244		19.487	53.122	19.705	108.661	43.269	17.756
12.768	10.116	5.579	22.579	11.652	56.464		18.116	15.116	50.232	42.811	46.884	48.348		11	22.116	13.884	15.348	9.232	23.232		8	6.884	22.464	10	50.768	59.189		23	48.884	30.695	127.609	56.841	13.768
14.78	7.78	6.11	21.66	10.45	47.55		18.78	15.33	54.9	47.66	36.99	53.33		9.66	21	11.22	18.78	8.33	23.11		7.78	7.78	19.44	12.89	55.33	50.89		24	51.89	27.55	147.23	71.689	14.67
11.104	7	7	19.625	7.688	46.417		16.792	11.417	42.271	47.688	37.688	54.729		10.521	24.792	17.104	18.479	10.208	27.312		7.792	8	24.208	13.2083	43.104	49.646		25.792	64.75	26.521	156.333	83.917	13
13.607	6.902	5.098	19.295	5	52		14.803	9.393	44.722	46.509	36	49.688		12.688	29.607	23.705	17	10.393	34.295		4.098	8.098	25.098	13.3932	30.115	38.509		22.197	67.919	20.491	162.936	90.248	15
13.908	6.815	6.092	16.815	3.908	66.983		13.185	11.092	37.353	48.37	33.815	40.168		21.462	25.37	25	21.538	10.555	45.185		5.815	8.092	22.185	28.7227	21.815	26.538		23.815	77.967	17.462	141.261	77.782	13.37
14.827	9.913	7.74	15.346	4.087	75.827		10.26	11.74	31.567	43.606	36.039	35		20.779	25.913	22	14.173	11.087	53.087		4.913	8	22.519	36.1252	17.173	24.827		26.74	91.442	20.74	108.567	83.009	13.346
17	13.081	7.919	11.242	5.919	70.274		8.242	8.161	31.677	44.323	47.081	32.839		17.565	26.839	14.645	15	8.403	41.484		4.081	12.597	32.839	46.7262	15.161	18.565		27.323	86.951	18	99.467	101.386	15.323
14.15	18.776	5.925	14	7.075	40.15		9	10	34.224	43.075	50.776	44.701		13.224	24.701	16.224	13.075	13	33.626		6.85	12.85	27.776	37.5985	15.551	20.075		23.224	78.803	18.701	94	108.279	15.15
11.724	17.862	8.862	17.793	8.724	25.483		5.931	9.069	34.276	43.138	47.931	36.793		11.207	25.069	15.069	13.724	15.862	25.345		6.931	12.862	27.069	31.2758	12.931	19.138		27.655	61.655	22.276	98.483	131.794	15.276
11	11.937	8.874	21.252	9.063	21.505		6.126	13.748	32.252	44.126	45.558	31.748		9.189	28.126	16	13.063	13.937	20.811		8.937	10.874	22.315	23.6939	10	18.063		29.937	56.126	22.126	112.738	156.846	14.252
9.057	6	8	30.229	9.114	25.172		7.057	10.943	29.515	39.943	47.343	27.172		12.943	26.057	18.714	14	8.943	15.286		10.943	9.057	18.4	19.2861	15	16.828		41.886	45.114	33.229	121.771	179.139	18.057
9.846	5.154	6.949	44.743	7.051	29.359		5.205	11.846	33	46	47.846	26.154		15.846	27.949	15.949	14.897	6.154	13.154		11.103	8.846	23.257	14.9487	24.154	15.103		44.051	36.411	58.513	152.487	198.098	13.949
7.136	5	9.136	48.318	5.955	33.227		7.091	10.045	39.227	42.727	51.182	25.136		10.136	31.909	15.045	17.955	8.909	12.182		9.091	8.045	27.955	13.909	35.773	13.045		42.864	37.955	89.182	164.454	167.635	14.136
9.158	4.04	7.04	58.356	5.04	41.158		11.04	10	38.317	37.04	58.04	24.079		11	32.881	17.079	15.842	6.04	14.881		8.04	6.96	31	13.9208	44.802	16.04		41.762	30.04	161.356	176.525	138.693	19.802
13.101	4.966	7.899	63.202	4.067	42.202		13.067	14.831	43.067	37.135	57.169	32.899		14.865	32.73	17.169	13.135	5.101	14		9	7.966	33.067	12.0337	37.034	12.966		33.034	32	183.978	195.426	107.853	28.067
16.028	6.944	7.028	55.279	5.056	48.749		18.223	8.111	42.861	37.972	65.279	34.972		11.972	31.944	18.972	12.056	7.028	15.028		8.972	7.056	31.861	16.9164	36.916	15.028		34.972	23.056	198.143	188.443	66.666	38.028
19.022	6	7.044	54.154	6.956	38.956		28.198	16.044	59.714	35.044	73.242	51.802		13.978	30	18.978	14.956	9	13.934		9.044	10.022	22.044	18.846	27.11	21.912		39.78	22.978	179.902	139.934	51.868	70.198
19.032	6	6.048	69.048	3.032	36		29.097	18.984	56.822	38.952	74.081	59.726		10.081	22.032	15.081	17.952	9.016	11.952		11.968	8.065	19	16.9032	27.065	22.984		31.065	17	138.549	107.919	44.887	95
19.969	5.01	5.041	79.01	4.021	36.01		22.979	15.979	49.949	43.887	82.979	63.805		11.99	26.959	18.99	14.031	11.969	10.031		10.959	11.979	21.99	18	25.01	23.041		32.99	17.041	108.205	98.918	37.062	96.123
17.009	5	7	103.004	4	30.004		21.969	13.013	52.974	40.956	70.991	58.965		11	26.004	19.982	15.978	10.996	12		8.004	9.009	18.013	13.0088	25.004	23.026		29.982	18.004	79.11	105.969	33	102.114
16.006	7.999	8.001	106	2.001	26.994		20.01	16.997	51.004	42.991	62.003	62.987		16.004	25.009	19.007	12	10.003	13.997		6.999	11.996	28.996	13.9956	28.01	22.009		31.004	19.997	67.979	98.019	31.015	104.978
14.029	17.985	8.015	96.978	3	27.007		14.037	20.015	51.015	44.029	55.993	55.044		15.051	33.044	18.029	14.993	10.993	11		5.007	7.993	35.022	12.978	31.051	29.015		35.993	24.956	70.875	87.132	33.044	91.905
13.013	26.013	7	81.066	3.974	32.974		14	17.026	58.828	39.04	64.987	58.013		20.066	34.026	32	14	10	11.04		5.987	8	54.934	13.9472	43	31.079		33.026	24.947	72.762	71.277	36.119	78.092
10.095	40.943	8	67.191	3.019	41.267		12.981	19.019	58.886	38.943	60.076	54.019		32.981	39.981	39.191	16.076	10.962	12.981		6	10.943	73.924	14.9809	50.038	35.038		34.057	27.924	71.542	68.4	52.057	65.114
13.95	45.025	9.975	67.2	5.95	68.2		11.925	18	55.9	38.975	47.125	51.925		37.875	36.9	40.175	17.925	8	13		6.025	10.05	81.776	14.9002	56.374	34.1		38.125	23.9	73.352	61.698	59.524	51.2
17.031	41.723	8.031	79.63	6.938	97.969		9.092	19.031	53.815	38.877	50.938	45.092		31.877	34.877	33.031	15.908	9.938	12.092		8	12.969	85.6	13.0616	78.031	28.246		37.846	28.846	62.507	76.832	68.77	55.938
19.89	33	8.11	79.89	6	89		9	21.89	50.183	38.927	52.963	47.633		23.853	24.963	21	12.89	10.927	11.927		11.89	14.853	86.413	14	88.073	28.963		30.853	33.743	60.523	95.623	69.99	38.587
18.957	35.66	8.17	70.66	6.872	63.787		5.128	23	52.043	33.255	57.83	40.745		20.085	22.957	18.043	14	10.915	11.957		10.043	7.255	81.319	10.1702	74.17	25.83		26.787	28.957	66.851	104.553	64.936	35.043
20.952	33.564	9.242	58.08	4.048	51.71		9.806	21.048	57.29	36.097	57.71	46.903		24	26.952	16	11.952	9	12.048		13.097	10.952	73.79	12	49.903	22		25.806	29.71	62.887	96.629	50.92	32.048
21.946	28.729	10.326	37.186	4.946	46.62		8.891	20.109	51.163	33.38	58	42.434		28.434	27.783	16.163	13.837	8.837	13.054		10.109	10	59.186	11.9457	32	20.109		21.054	23.163	59.914	64.054	41.217	32.217
20	28.639	9	22.82	3.94	45.399		8.82	20.759	50	38.88	55	46.639		31.421	22	17.12	10.18	8	15.759		7	7.94	50.278	11.9399	24.06	26.94		26.699	30	49.699	38.241	34.361	36.12
13.33	34.604	8.066	12	3.066	44.868		7.198	22.67	43.736	36.33	60.066	37.67		37.736	22.67	21	13.934	9.868	13.802		7	10.066	54.076	16.868	21.066	29.67		27.736	28.396	45.538	24.066	34.934	36.132
13.856	37.497	8	13.712	5.928	41.928		7.928	20.784	35.288	35.928	58.784	31.856		36.712	18.856	21.856	18.856	7.928	12		5	9.072	62.994	18.1438	22.641	33.497		22.216	39.497	38.569	13.359	34	36.575
7.233	32.611	10.844	9.844	7.767	54.456		7.078	19.922	39.456	34.767	50.7	25.311		25.844	17	24.533	26.533	7.156	11.844		5.156	9.922	55.3	21.2333	21	29.689		28.611	39.533	33.611	14.156	35	32.311
10.749	31.916	7.084	8	8.084	66.167		5	18.251	31.418	35.498	56.251	26.749		15.418	17.167	18.167	24.916	6.084	11.833		5	9.666	50.164	19.5853	19.167	32.916		21.916	44.833	24.084	13.833	41	25.585
13.732	35.358	8	9.553	10.821	83.089		5.089	19	33.911	33.911	60.374	22.732		10.447	20	18.089	30.463	8.089	9.911		4.911	9.089	46.553	22.2685	24.911	38.358		25.642	41.358	22	16.553	44.074	28
23.333	43	8.905	13.523	7.809	89.333		4.905	20.191	35.809	34.191	64.667	24		14.809	26.237	18	26.523	5.095	9.809		5	11.095	38.333	24.3814	31.714	53.619		22.905	41.809	16	14.381	58.428	28.523
36.19	49.607	7.101	21.19	6.798	73.785		4.899	23.393	31.304	34.696	68.607	17.202		13.696	29.988	18.899	21.595	8.304	9.202		6.696	13.595	36.696	28	40.405	62.405		21.101	40	17.202	13.101	47.81	30.405
30.679	56.857	8.786	30.394	5.786	43.107		5	24.572	35.679	32.465	65.428	12.214		13.679	38.608	18.893	18.572	10.321	10.107		6.893	11.893	38.25	28.1071	52.357	75.572		21.786	37.535	16.321	12.214	46.321	35.357
26.209	63.226	6.339	44.741	3.226	37		3.113	23.339	48.644	32.887	68.435	15.548		12.113	37.661	18.113	13	13.887	9.678		5.887	12.435	31.887	24.4518	50.741	98.87		27.548	36.468	15.887	13.226	45.983	30.113
16.644	77.049	8	43.455	5.762	47.812		4	28.406	43.881	31.406	62.119	15.119		13.881	33.119	19.762	13.881	13.713	12.356		7.762	16.287	30.238	25.1188	43.336	105.762		31.049	45.832	13	13.475	48.168	28.119
14.751	83.125	9.501	36.002	3.249	55.002		10.377	26.875	39.499	29.501	69.249	18.252		15.374	33.247	20.125	9.875	16.249	13.249		7.501	18.374	35.125	28.4988	26.501	108.501		35.501	54.247	12.501	22.122	53.875	24
14.608	95.003	5.392	35.564	5.131	71.347		11.608	24.392	34.044	31.478	63.567	18.478		20.522	31.914	22.131	12.131	12.131	15.522		5.869	25.478	38.217	28.7389	19.739	97.869		36.739	80.783	8.131	40.567	56.608	21.261
13.591	109.183	8.546	26.454	3.273	91.454		16.045	28.045	27	29.864	58.091	18.955		21.864	31.591	21.955	7.546	12.136	15.546		7	28.727	28.273	29.2729	16.727	74.546		29.546	91.592	9.454	53.411	66.363	26.181
10.569	113.85	9.142	25.431	4.142	98.004		18.289	24	26.569	33	49.85	23.431		29.146	34.573	28.281	11.858	15	15.854		7.715	26.142	25.285	28.2846	18.715	58.431		31.569	105.992	7.573	71.419	52.142	32.004
12.704	110.63	9.148	28.518	5.296	78.185		15.148	24.148	25.852	36.741	48.704	20.556		31.963	34.296	29.333	9.704	15.296	18.593		6.296	24.296	30.704	25.5555	20.111	46.667		28.148	102.926	8	62.778	56.259	43.407
11	85.308	8.308	25.384	5	79.768		13.384	21	27.538	38.462	49.232	21.538		29.692	44.154	30.002	9.154	16.846	17.77		8	20.462	38.076	20.154	25.768	31.232		31.076	85.389	8.308	35.232	54.154	43.23
11.68	57.64	9	38.881	7	75.68		11.36	18.8	25.68	41.881	53.8	21.84		26.36	46.119	34.919	8.84	15.48	27.041		6.48	19	32.399	24	24.48	27.119		25.36	91.48	13.84	20.959	61.759	36.32
12.166	37.989	8.668	49.005	6.668	62.674		10.668	23.497	26.503	32.166	56	19.497		25.337	47.663	44.326	8.668	13.668	32.342		5.497	20.332	30.321	27.4973	29.658	34		26.503	75.84	11.332	14.668	54	26.995
11.858	34.918	6.828	64.082	7.828	53.284		10.657	20.657	27.172	38.627	62.799	23.313		20.172	38.201	45.657	13.485	12.828	23		6.687	25.657	27.03	21.0298	43.201	43.799		22.687	63.828	13.828	6.515	51.716	25.172
14.065	27.308	6.467	56.982	8.467	58.935		12.467	24.935	26.355	36.467	51.822	21.533		17.822	33.533	34.888	13	13	15.178		8.355	24.467	28.598	21	43.645	56.112		24.112	54.29	13.822	8.178	48.775	22.71
18.633	28.733	6	62.699	6.183	71.083		9.817	25.633	29.817	37.533	52.467	24.55		18.45	30.633	29.55	15.716	15.633	12.367		8.367	27.633	26.733	19.1834	30.55	64.633		19.183	43.267	12.45	5.55	50.267	19.917
16.811	26.271	6.622	69.944	5.378	96.026		11.189	29.622	30	32.325	52.432	30.757		18.189	26.189	23.325	13.378	13.757	11.811		8	28.622	28	19.4323	21.432	63.054		19	43.351	11.243	9.243	41.243	23
14.195	26.927	5.805	52.293	3.805	102.293		12.415	28.024	25.976	32.22	55.244	34.195		19.61	27.22	25.585	12.634	21.415	9.805		8.195	32.22	28.61	16.8049	18.805	49.073		17.61	27.634	8.805	5.195	42.22	22.39
17.005	32.015	5	49.181	4.201	103.574		10	23.201	27.402	32.407	50.995	27.804		15.201	21.603	27.206	9	26.196	9.402		11.598	35.397	28.206	15.402	17	41.392		18	21.603	8.799	8.201	42.196	22.402
19.827	39.103	5	41.656	2.621	97.449		13.793	19.793	27.621	36.552	53.759	19.275		16	22.621	24.034	10.414	29	10.793		8.414	35.621	29	17	14.034	41.966		17	21.586	10.207	8.207	42.138	20.586
14.787	36.191	5.787	32.66	3.638	79		12.213	21.787	28.765	33.575	50.511	21.702		16.425	27.425	22.425	9.362	20.787	11.787		8.787	30.638	22.213	19.5746	16.213	43.447		18.213	21.936	9	8.362	45.66	22.724
13.907	33.497	5.437	26.033	6.437	74.344		10.344	20.437	33.874	30.874	53.907	24		18	23.311	19.219	11.437	14.907	10.563		8.219	34.47	24.563	21.1257	17.219	41.158		18.219	21.219	7.437	8.219	39.344	25.47
12.673	25.796	7.327	24.204	4.673	65.653		9.776	21.122	31.673	32.776	51.653	24.122		18.102	19.449	20.898	11.224	13	12.224		9.327	31.796	27.449	22	20	38.531		18.776	24.551	6.449	8.224	40.878	33
16.309	25.612	7.848	20.388	4.691	69.927		7.77	24.921	30.921	35.539	56.77	23.691		14.921	18	29.921	11.23	11.23	18.079		6.461	32.77	24.152	24.0787	30.152	35.388		21.309	25.691	6.921	7.461	32.691	58.927
16	29.834	7.291	17.055	5.236	73.417		10.764	27.709	36.528	34.472	53.945	17.417		11.764	22.764	49.653	12.236	12.764	26.347		5.236	26.236	32.638	25.0553	44.598	33.111		17.945	24.055	8.236	6.764	33.236	64.347
15	35.873	5	11.516	4.242	74.694		10.758	31.968	34.452	29.758	55.79	15.21		14.516	26.242	60.421	14	14.242	28.548		5	28.242	30.516	21.7579	66.905	26.726		23	21.242	8	6.484	41.484	74.822
17.248	42.223	5.496	9.76	5	79.992		11.504	28.975	46.008	31.265	58.777	16.256		12.504	23.744	56.248	14.248	11.24	32.504		6.496	28.496	31.496	27.0083	74.719	25.24		31.008	21.76	9.504	6.248	47.017	75.025
17.015	38.792	6.746	8.492	7.254	80.269		17	29.746	45.538	29.746	65.223	11.269		14.492	24.746	40.254	10.254	14.015	24.746		9.492	29.777	27.761	22	86.807	32.492		29.985	22.731	7.746	8.254	56.239	60.208
14.779	33.337	9.221	6.519	8.26	82.442		23.221	21.481	44.337	30.74	64.884	11.039		13.26	21.779	33.481	12.519	14.26	20.779		7.74	29.779	28.74	20.2597	90.558	42.779		29.221	28.298	6.26	10.519	60.144	50.221
18.328	30.797	7.734	4	6	78.407		28	23	40.469	32.266	56.141	10.531		14.266	22.734	32.062	12.593	17	17		9.203	35.531	26.734	22.9379	77.311	60.062		30.203	33.062	7.797	8.203	69.266	49.203
15	30.186	9.729	4	6.543	67.457		32	18.086	35.443	28.271	46.8	12.186		14.543	18.457	27.628	12	15.186	15.271		10	38.086	28.543	21.7286	57.8	61.357		23.271	37.271	5.271	9.543	80.015	48
15.277	29.782	9.723	4.277	6	62.891		48.614	18.555	32.773	34.891	45.941	11.723		19.109	20	32.723	11	19.277	16.277		8.168	41.604	32.227	23.4455	39.495	53.168		29.664	46.227	5.723	7.555	88.891	44.218
13.699	35.169	7.283	5	7.434	63.301		51.036	19.133	31.982	28.283	51.717	13.566		20.018	17.717	35.584	9.717	18.434	13.151		9	41.53	25.434	20.1325	24.717	44.283		37.849	46.735	5	8.434	87.584	45.849
18.578	26.133	8.711	5.289	5.711	68.821		55.688	20.312	36.468	30.578	57.555	12.133		16.555	18.867	35.844	13.133	19.867	15.422		8.578	38.335	24.289	18	18.422	46.289		42.734	45.711	4.711	10.422	90.844	37.468
17.295	21.115	7	7.705	6	69.167		60.821	20.064	40.59	32	67.346	11		14.705	19.769	37.526	10	17.821	15.474		12	38.59	26.705	17	15.295	41.244		42.474	36.885	4.295	10.41	103.808	32.295
18.902	17.496	8.399	9.301	6.699	66.993		71.699	20.707	45.105	33.098	69.196	13		14	16.105	30.098	10.699	12.098	22.399		10.098	37.699	21.797	13	11.399	38.91		35.902	31.496	5	8.301	117.993	32.203
25.854	15.854	7.08	13.613	5	65.561		74.241	15.92	37.693	30.613	72.226	15		14.774	19.307	26	10.92	10.92	26.774		9.08	34.854	20.387	12.6934	11.613	29.92		25.226	29.467	6	10.387	117.094	29.226
23.688	13	6.688	16.625	5	66.25		76.25	20.063	40.625	32.5	73.313	19		15.375	20.75	22.125	13.688	11.375	28.688		10	35	20.75	10.3125	10	28.25		20.25	33.312	7.063	9	113.438	27.438
21.727	8.682	5.318	15.91	5	58.318		75.955	19.273	39.273	29.318	73.862	18.363		13.727	19.318	17	13.91	11.637	28.135		10.682	37.955	19.318	12	12.273	33		19.318	38.955	9.682	10.727	118.363	30.363
17	8.676	4	9	4.973	55.863		76.242	22	42.703	29.703	67.11	17.027		13	16.324	15.324	14.973	13.648	25.731		9.324	40.648	20.352	9.6484	16.973	32.297		20.324	46.676	10.352	10.352	106.566	30.324
18	8.33	6	5.33	5.33	52.961		66.66	19.32	35.65	30	54.34	15.311		12.33	13.33	20.67	14.98	13.66	22.67		10.33	44.01	18	9.3301	39	34.32		22.99	48.99	9.33	11.02	92.951	28.99
17.008	11.656	7.328	5	6.336	53.008		65.008	22	42.336	31.336	50.992	14.344		12.336	11.672	24.672	15.672	15.336	21.664		14.336	48.664	21.664	7.6719	68.672	38.672		22.344	54.656	7.328	9.672	82.399	30.648
19	10.658	6.975	6.316	4.342	52.633		52.684	22.025	45.342	35.367	46.658	13.291		15.684	10.342	23.975	15	16.342	20.316		9.684	57.633	23.684	10	96.734	38.975		24.367	58.316	7.658	9.342	88.393	33.556
15.043	12.652	7	4.348	3.652	65.566		38.695	20.609	47.086	37	38.129	16		15	13.391	20.695	18.305	13.348	15.695		10.652	64.957	23	7.6523	114.391	37.305		25.043	49.434	8.957	10	94.301	26.305
17.707	14.354	7.061	5.707	2.354	60.768		29.293	24.354	49.01	36.707	34.121	22		14.061	13.646	23	17	13.768	16		11	76.232	22.354	6.6465	108.879	35.646		29.061	35.525	10	9.061	92.657	29.121
16.641	17.922	9	7	3.641	54.562		22.641	24.359	46.641	44.844	30.359	27.125		15.156	11.922	20.281	17.078	11.359	16.078		11.562	79.359	24.641	9.3594	78.954	37.922		42.203	33	9.719	9.641	96.391	25.078
20.269	22.539	10.826	6.365	2.731	38.731		19.557	26.904	38.443	54.539	32.653	35.156		20.192	13.365	24.826	15.731	10.192	15.635		13	74.156	25	9.2694	59.557	44.79		44.443	29.096	7	9.731	109.21	30.904
26.515	25.887	11.485	6.371	3.629	41.175		18.742	23	39.887	61.629	32.629	33.546		21.485	14.742	23.887	15.742	10.371	15.742		13.371	67.031	24	8.3711	51.856	42.804		47.629	26.485	7	7.742	110.969	42.227
29.492	23.623	15.377	5.377	3.377	42.492		18.869	22	44.115	60	41.115	26.492		18.377	13.246	18	14.131	15.377	15.131		18.246	53.984	30.869	8.1311	35.885	39.476		52.262	25.754	8	10.131	109.607	66.016
29.851	16.234	14.766	6.234	4.383	46.703		17	18.914	39.851	57.532	39.68	24		15.383	10.149	19.532	15	18.851	18.383		17.468	49.788	37.617	9	25.149	28.937		52.595	27.383	7	9.383	97.405	80.126
31.056	11.611	15	4.389	3.778	55.501		13.611	18.222	40.499	53.555	41.611	29.112		17.056	11	20	13.944	26.834	20.166		17.778	43.445	36.834	8.6112	19	21.222		46.11	31.778	6.222	6.944	101.557	78
31.422	9.605	12.605	6	3.211	57.184		14.605	19.816	29.973	67.395	34.578	38.054		14	13.395	19.395	15	35.816	15.368		19.789	42.238	38.184	9.6054	11.789	20.422		38.578	30.184	9	9.184	103.081	55.578
37.199	8.201	16.799	7	5	62.595		17	20.801	21.4	76	26.801	43.597		23.199	13.6	20.998	14.201	47.201	13		21.201	44.199	36.998	7.5995	11.6	18.4		29	28.602	9	10.199	109	34.403
58.625	10.813	19.968	5.594	3	52.032		19.594	19.813	28.438	80.562	24.625	57.219		28.781	13.781	22.594	13.219	61	10.781		18.406	48	32.625	7.7809	10	23.749		26.187	26.219	7.813	11.406	116.968	31.844
80.763	14	19.939	3.824	3.412	51.71		22.763	22.588	29.649	76	37.71	77.122		34.878	14.176	20.412	13.588	68.649	9.588		15.763	50.176	33	8	6.237	32.29		27.176	27.237	7.412	10.824	115.404	29.412
91.401	13.164	22.418	3.418	5.418	46.418		24	20.582	39.418	64.328	40.164	84.746		46.819	17.328	18.164	13.582	65.164	10.582		16.836	54.254	32.582	8.4181	5.836	41.655		25.91	28.746	5.746	16.254	103.181	23.418
105.217	11.728	17	4	5.848	47.088		28.848	22.848	52.544	63.152	48.848	88.456		59.217	14.88	13.152	15	50.728	11.728		17.12	48.12	28.272	14.1521	7.272	47.097		25.696	32.12	8	21.696	93.696	25.304
120.991	14.14	18.439	7	6.43	56.132		34.14	24.289	69.57	57.14	46.149	69.57		68.403	14.43	12.14	12.14	36.14	12.711		18.57	50.728	26.14	14.7105	8.86	50.833		22.43	33.579	5	32.728	82.281	35.719
157.465	16.564	18.871	9	4.564	67.157		32.257	24	69.614	51.822	46.436	55.486		61.514	17.693	12.871	13.871	28.129	16.307		23	57.743	27	15.1286	6.693	50.286		25	35.178	7.436	35.871	69.643	36.178
193.675	20.675	15.442	8.442	5	76.143		40.052	21.675	64.416	48	50.208	37.208		41.026	21.442	12.117	16.325	26.442	16.533		26.558	71	27.558	18.909	6	50.377		27.117	42.182	5.442	48.208	56	40.675
252.315	18.553	17	10.553	4.553	66.262		33.526	23.237	57.105	51.237	56	32.553		25.21	17.895	11.895	16.895	26.315	16		33.658	87.447	26.895	20.3154	6.447	50.946		31.447	46.447	5.895	64.79	53.973	38.21
255	16.093	10.64	9.907	4.453	63.481		23.374	23.453	57.907	52.533	61	28.453		19.547	14.907	11.187	19.907	23.64	13.907		28.36	100.64	25.907	27.1868	6.093	34.467		29.36	54.173	6	92.893	47.28	35.453
255	14	11.918	7.459	6.296	62.817		18.245	22.837	60.051	54.541	60.837	22.918		18.082	13.459	12.245	22.541	25.082	12.082		27.378	109.786	25.704	24.8675	5.459	22.082		27.622	67.806	5.918	124.888	42.031	29.704
255	15	12.465	7.86	5.93	71.769		18.465	25.07	62.79	55.465	62.58	23.325		18.675	13	13.535	17.93	21.605	9.605		21	96.395	23.535	32.2797	5	18.395		29.79	90.72	6	169.511	40.35	28.465
255	16.587	12.529	6.413	6.529	75.64		15.587	25.413	57.593	61.529	64.889	26.471		20	12.058	13.645	16.942	23.175	9.529		17.529	88.413	20.645	37.3491	5.471	20		28.884	105.825	7	170.714	34.349	27.529
251.861	20.046	11.523	5	5.954	94.941		16.616	22.907	57.337	73.907	71.337	30.384		21.477	14.046	13.186	16.616	22	8		11.477	79.244	23.046	35.1858	5.907	18.046		30	112.232	8	175.139	35.848	24.616
234.24	16.035	8.483	5.483	8.517	120.83		14.517	23.965	53.483	85.104	74	37.174		17.448	13	13.035	13.965	23.069	6.965		14.104	86.552	20.552	33.1736	6	21		37.448	119.483	7.483	166.861	31.622	23.069
240.862	16.489	8.046	6.466	9.977	146.23		14.534	23.023	55.511	85.023	83.092	47		16.466	15.489	11.046	14.954	23.023	8.489		15.023	79.466	22	34.023	6.489	21.046		47.069	124.305	7.489	162.236	30.069	24.511
226.022	14.978	8.506	7.011	15.011	160.584		13.517	23.989	48.472	80.989	93.528	55.034		16.506	14.966	9.506	16.022	21.506	7		17	61	25.011	29.4944	6.494	23.539		52.416	128.966	6.494	160.899	26	23.517
190.999	14	14	7.499	15.499	162.001		14	24.501	37.499	71.998	89.499	62.5		13.5	16	9	15.5	23.999	8.5		16.5	55.502	26.001	25.0005	5	25.499		48.002	106.004	6	133.504	27.999	21.499
169.494	14.024	18	8	11	158.037		13.469	22.988	33.531	76.518	80.939	59.445		17	16.531	10.506	16.531	24.963	9.988		15.988	52	32	22	5.506	26.482		32.518	81.098	5	129.073	28.469	19.988
158.464	11.512	24.488	8.512	7	144.024		9.488	21.952	27.976	79.488	78.368	55.416		15.928	13.488	12	17.024	27.536	9.536		23	57.656	35.44	18.5359	7	22.44		29.976	63.12	4	137.096	29.44	20
153.411	12.964	28.339	7.482	4.036	114.929		9	22.964	27.964	65.446	82.554	46.643		14.518	13.036	12.446	14.518	30.411	11.036		23.518	58.178	33.554	17.4465	6.482	22.964		35.107	57.071	7.518	142.768	31.929	14.964
161.617	14.905	16.334	6.524	4	99.905		9.858	23.429	29.953	57.666	70.953	32.953		14.476	13.524	17	13.524	28.713	11		28.287	55.524	28.095	16.0474	9.571	21.524		37.095	62	6.953	150.808	38.715	14.858
167.003	16.53	13.47	4.53	3.47	95.47		10.059	20.941	29.118	56.059	51.589	28.47		12.589	14.941	21.822	14.47	33.941	12.059		46	41.411	24.47	15.4704	16.296	20.293		34.648	71.411	7	146.178	46.938	15.059
173.174	17.858	10.394	4.465	4.465	87.465		8	22	28.929	48.606	36.394	29.716		11.535	15	25.323	12.929	26.323	11.606		54.465	44.606	20.929	12.9291	22.748	25.142		31.677	83.465	6.465	143.032	51.716	22.071
141.331	16.293	10.541	5	4	78.955		6.459	22.211	28	51.248	33.376	29.211		10.917	11.541	22.045	10.083	26.083	15.624		60.963	37.459	22.459	11.4587	26.955	28.083		29.083	89.955	6	135.165	59.669	26
141.925	15.811	9.547	4.906	4	57.642		7	21.189	32	55.189	38.453	32.358		13	11.906	23.264	10.358	26.264	13		50.075	34.736	23.83	9.4528	25.661	27.547		32.736	96.566	8	146.208	63.906	27.075
137.659	18.235	10.447	5	3.553	44.765		7.447	23.788	33.682	51	36.659	30.553		13.447	11.788	16.788	11.447	27.106	12.553		36.788	36.318	25.894	9	19.978	24.659		27.212	97.296	6.894	169.19	63	23.682
127.912	16.088	11.677	5	4.559	34.354		10	19.441	30.323	53.354	41.882	29.795		13.646	13.882	11.764	10	33.118	12.441		29.088	36.323	28.441	9	16.912	25.118		31	101.118	10.882	198.825	65.677	23.882
107.342	15.435	15.306	4.435	6.435	21.694		7.741	21.13	34.306	54.13	43.87	28.435		16.824	14.13	10.176	10.87	35.435	14.565		19.87	38.87	25.694	11	15.083	22		26.87	93.037	10.741	225.12	71.342	25.741
83.125	15.283	17.712	6.859	5.288	14.859		10.859	22.141	33.859	57.429	43.435	23.147		19.424	16.859	13	10.429	39.141	15.571		18.288	39.005	27.283	9.5707	20.995	23.147		30.147	78.848	14.288	240.696	62.848	24.717
62.459	16.27	21.306	8.423	6.27	12.73		8.423	21.117	31.847	50.694	44.117	22.847		25.423	18.847	9.27	9	36.694	16		18.541	37.306	33.883	7.4235	17.306	21.73		29.577	77.342	12.423	219.025	66.224	24.577
49.824	19.835	20.67	8	4.582	9.835		8.67	24.67	31.165	53.923	44.341	22.418		34.406	25.418	12.253	11.582	33.494	16.835		18.582	33.835	39.165	6.6704	15	24.835		26.582	79.989	14.165	211.318	55.989	21.582
42.883	20.177	18.235	11.235	6.412	9.177		9.412	25.177	33	55.235	42.235	27.647		40.118	33.882	10.823	10.588	31.118	18.706		21.059	34.235	42.765	6.5883	19.823	28.118		27.765	81.353	14.647	222.765	49.471	17.588
36.535	19.377	13.623	9.406	6.218	6.188		9.594	27	33.188	56.188	35.406	21.812		36.377	36.218	12.623	12	34.971	14.971		27.218	33.029	42.782	6.4059	19.218	31.188		22.812	82.477	13.594	215.565	40.347	25.377
40.8	15.6	12.8	12	9.2	8.8		10.4	26.6	31.2	50.8	35.6	19.8		38.2	32.2	12.6	11	36	14.4		39.4	33	44.4	6	20.2	34.6		22.6	74.2	14.6	224.2	41.2	27
35.182	14	15.394	10.212	8.423	8.212		11.606	28.394	29.423	51.423	39.212	19.971		41.606	29.635	13.818	11.182	33.453	14.606		50.241	40.788	62.182	6.3941	22.606	34.453		23.182	68.365	13.423	238.912	32.453	31.453
37.223	16.447	15.165	9.612	10.835	10.835		11.223	29.941	32.059	51.941	41.777	24.718		39.271	36.835	13.612	13	32.223	13.388		57.894	41.883	94.377	5.3883	24.835	43.506		19.612	55.941	12.612	255	28.117	25.059
31.088	17.382	15.912	7.382	13.618	9.235		13.618	31.382	39.47	53.294	42	27.765		48.354	27.059	11.618	17.235	28	11		62.53	49.294	120.266	7.6176	31.853	52.822		19	48	9.235	255	22.853	21.853
28.117	22.623	11.506	5.377	16.494	7		16.87	29	45.636	51.506	37.13	28.364		63.024	31.753	9.623	16.247	20.377	11		66.494	45.753	104.425	10.2469	32.988	44		21.87	45.753	8.494	246.271	19.753	19.623
29.147	22.371	8	3.629	16.776	8		12	27.259	53.888	61.483	31.853	24.629		93.008	23.741	12.371	15.483	22	9		63.741	46.259	89.819	10.112	32.811	28.888		21.224	39.112	6.629	199.344	20.035	20.888
27	21	10.635	4.365	19.811	7.365		7.635	27.27	51.27	69	32.365	21.635		128.39	19.176	11.635	12.27	21.094	8.635		52.648	44.635	76.094	8.3648	25.622	30.541		25.906	51.541	7.094	173.661	19.365	21.365
29.564	19.359	12	5.077	19.205	5		7.718	28.641	48.359	80.077	29.359	19		163.178	17	12.564	12.359	21.512	10.436		49.436	44.282	68.077	7	21.205	29.359		25.077	54.334	5.359	146.05	22.641	22.795
33.412	20.941	15	4.706	14.529	6.353		9.706	32.294	40.294	83.765	29.294	15.235		198.943	15	11.588	11.059	23.412	9.412		46.647	46.412	53.118	6.6469	20.353	26.118		27	46.116	6.706	124.588	20.647	18.941
37.306	19.653	18.347	6.347	7	6.306		8.653	32.57	42.083	80.653	26.306	18.653		230.43	14.653	12.694	12.958	22.611	10.042		45.694	52.875	33.306	8.6944	21.611	28.653		27.347	34.917	9	111.611	18.306	17.042
43.976	16.976	18.024	6.341	6	5.317		6.659	31.635	49.341	82.365	31.976	20.659		246.126	13	12	13.976	18.341	11.024		45.072	54.341	23.976	9	24.976	32.659		27.269	25	7.024	94.12	19.659	17.317
46.31	16.665	15.665	6.665	5.329	6.335		6	33.658	48.342	83.69	36.316	21.671		245.607	13.329	16.665	17.329	21.671	13.684		39.342	54.677	15.006	7.3355	22.006	31.335		24.987	18.335	6.665	109.703	18.994	20.006
49.704	14.341	14.341	7.318	6	6.341		8.33	32	45.637	77.637	48.682	18		241.817	14.67	19.33	19	23.989	14.989		42.989	57.989	12.682	6	22.318	32.341		26.978	19.33	8.67	120.251	18	22.659
61.087	17.676	14.029	10.971	6.353	4.676		9	36.381	42.353	77.705	57.59	19.647		215.138	23.295	20	15.353	23.619	16.324		38.237	63.971	11.381	5.9711	23.619	35.647		29.029	22.237	10	150.151	21.41	24.942
67.868	20.046	11.954	11.682	5.364	4		7.318	35.364	41.046	76.318	64.271	18.318		174.968	24.543	20	12	22.411	15.589		37.589	60.411	17.046	8.3178	24.954	43		27.682	20.814	8.318	147.171	26.682	26.682
60.064	20.128	12.688	11.936	4.312	5		6.688	38.504	36.256	76.376	67.12	17.872		161.32	36.872	17.44	10.624	23	13.624		32.12	49.56	16.248	9.376	18.312	51.56		25.936	18.432	9.312	131.111	32.248	21.312
53.388	24	13.306	12.082	5	4.918		6	34	34.776	78.633	75.694	21.143		185.347	37.449	16.694	10.694	21.918	16.082		34.388	50.469	18.918	11.9183	13.918	59.633		24.143	17.224	8.918	121.428	36.061	24.694
48.6	27.998	15.201	9.3	5.7	6.3		6.3	32.7	36.998	61.501	82.3	22.898		201.092	46.3	13.6	11.099	28.6	15		37.3	53.501	21.099	10.3002	13.901	47.6		26.499	24.402	8.7	124.005	44.303	26.7
42.939	27.411	19.883	8	7.411	5		6.706	39.472	32.29	62.117	92	20.178		220.996	45.173	14.883	9.294	34.294	14.472		36.822	45	18.706	9.1169	8.178	35.117		23.411	26.883	6.589	133.472	58.472	25.294
37	23.423	21.711	10.289	3.289	5		6.423	30.289	34.577	59.134	100.403	18.98		242.98	37.289	14.577	11.289	45.557	13		42.826	46.711	15.289	11.2885	8.711	27.289		20	27.557	9.289	133.597	64.616	28.711
40.435	20.565	18.131	10.565	5	6.717		7.565	32.152	38.152	49.565	109.587	18.696		226.521	33.717	15.565	9.283	55.739	16.261		41.456	45.869	14.152	10.4347	6	29.152		18.435	24.848	10.435	145.826	78.392	24.848
38.661	19.277	18	11.277	4.446	10.83		7.277	33.893	42.723	52.107	102.955	22.384		193.741	39.277	17	10.277	61.384	16.384		51.848	46.723	12.277	8.7232	7.83	35.509		20.554	22.723	9.723	154	81.598	27.17
34.458	23.104	15.187	9.542	4.458	29.562		8.084	34.458	42.02	51.729	98.187	22.271		160.853	47.207	16	8.458	59.478	18.813		67.395	54.187	12.916	9	6.542	50.645		22.645	21	10	174.729	91.355	24.084
33	29.88	16.265	9.47	3.265	50.94		7.735	31.735	46.024	50.53	104.47	27		143.53	51.024	14.325	9.47	49.47	18.325		79.699	49.41	16.145	7	8.265	70.169		21.205	14.53	10.53	176.735	82.59	21.795
28.518	37.408	15	8	4	70.853		9.259	29.482	43.963	51.704	106	25.741		137.296	44.778	16.482	7.778	36.186	21.296		73.521	43.741	14.741	6.5183	10.518	66.262		25.445	13.518	9.482	170.149	75.851	26.222
28	50.707	11.987	9.747	5.493	64.733		8.253	25.747	44.454	53.493	96.533	26.987		135.612	47.987	14.747	10.493	26.48	19.507		50.467	43.24	16	7.2401	9.76	51.187		19.013	12.507	10.24	175.855	67.546	22.747
29	59.031	8.247	10.753	5.753	46.711		8.495	28.258	42.536	56.258	112.474	30.763		125.938	44	12.505	7.495	25.742	21.753		36.515	46.515	17.763	6.4949	11.247	36.278		24.247	11.505	9	155.319	60.485	21.753
28.242	62.517	8.242	10.242	7.275	34.107		9.517	26	45.309	52.725	124.483	36.309		117.556	45	15.758	8.483	30.517	18.966		35.275	57.275	15.242	7.4831	9	30.551		24.758	13.517	8.242	141.927	51.449	24
30.236	66.114	9.414	9.764	11.822	26.064		8	29.293	42.172	55.057	135.764	32.057		104.65	54.822	12.471	12.529	45.586	20.293		38.293	71.764	13.764	9.4714	9.764	28.471		24.707	15.764	6.707	132.222	45.236	28.178
30.919	79.621	10.23	8.54	13.54	12.379		9.23	28.23	43.782	52.379	131	26.621		96.068	55.988	11.46	9.77	55.932	23.839		34.77	86.609	17.54	13	9.46	23.54		22.919	12.23	6.77	112.863	35.311	27.149
34.911	100.656	12.12	8	16.208	5		8.448	30.776	36.552	57.328	134.776	26		97.151	62.568	15.448	11.328	75.328	23.224		32.672	99	16.88	12.224	10.776	20.224		22.016	10.224	6.224	93.953	32.672	31.672
32.218	107.42	10.218	12	16.691	4.218		8.436	31.782	40.564	60.037	126.399	23.346		106.362	52.745	19	9.218	91.436	28.218		26.654	86.309	14.346	10.7819	11.654	18.782		21.872	9.346	7.782	75.819	28.09	36.218
31.212	89.424	7.849	14.576	12.939	4		8.637	29.424	34.547	58.302	115.608	31.453		110.155	49.424	16.424	9.637	100.727	34.061		23.637	70.396	13.788	10	10.424	21.788		25	8.788	7.212	71.151	24.698	33.788
29.206	82.381	7.587	16.794	12.762	3		10.619	27.032	34.794	67.381	109.683	21.825		123.683	44.381	16.794	12.794	79.476	39.032		26.381	52.714	11.825	13.1746	8	22.175		23.619	9.381	7.587	67.936	26.206	30.619
27.002	85.203	8.2	16.198	9.599	3.8		11	27.399	36.403	66.8	122.8	23.399		102.208	51.995	14.601	11.599	53.606	48.597		29.599	61.604	15.599	13.7995	8.601	19.2		27	7.2	8.8	68.797	19.2	24.002
32.805	93.443	10.222	14.805	10.611	3		11.584	32.027	25.752	72.222	119.168	24.778		66.389	50.416	13.805	10.195	35.557	58.443		37.832	61.611	13	16.0269	8.805	21.832		27.584	6.805	8	76.275	21.195	21.195
37.189	91.245	6.378	9.378	15.301	4.811		12.811	28.566	29.944	72.546	116.076	24.811		40.867	42.622	14.755	12.189	31.321	66.811		44.546	49.643	15.056	14.6225	11.189	24.679		25.566	4.189	7.189	69.036	17	26.622
41.086	75.646	8	10.634	15.086	4.817		13.086	30.012	29.549	72.549	114.195	27.634		22.914	36.451	15.28	13.268	32.366	79.28		39.634	48.549	11.366	17.0973	14.183	22.268		27.097	6.366	8.817	55.086	17.451	32
32.646	55	6.177	10.469	15.115	4.823		16.292	30.177	33.115	81.938	106.646	26.646		18.708	34.177	17.354	10.531	33.239	87.77		42.292	47.23	13.469	20.2391	18.469	22.469		27.885	6.177	8.292	61.646	15.531	35.469
42	43.027	7	7.342	14.171	4.171		17.487	27.856	33.829	85	90.883	26.829		16.513	31.315	16.198	14.829	46.856	103.027		55.829	36.342	14.027	24.8826	17	23.829		25.027	9.856	7.171	66.369	12.856	36.342
46.496	30.331	7.835	7.165	19.331	4.669		22.669	30.669	36.008	91.025	89	31.339		13.331	32.835	17.165	12	54.331	109.008		51.661	36.165	18.165	25.3222	15.835	18.322		23.165	14.835	9	90.165	15.165	24.835
57.478	34	9.478	8.319	23.797	3.478		23.681	28.478	45	73.159	87.159	28.638		13.319	30.522	16.159	12.522	60.203	109.232		43.478	27.956	19.478	28.6377	13.638	22.681		23.159	14.478	10	98.841	12.478	23.841
58.921	37.539	12.693	6.154	24.228	3.154		32.232	33.539	60.311	70.386	77.386	31.539		14.307	24.461	16.693	14.846	78	107.535		33.075	28.614	21.846	36	16.921	22.539		25.539	9.614	8.846	106.307	14.614	19.614
60	30.443	15.705	6	32.329	4		43	34.738	74.228	62.705	75.785	32.966		11.443	28.557	14.738	11.591	103.523	117.819		34.181	30.705	26.966	38	16.443	19.443		26.295	8.705	8	95.705	14.443	24
54.993	31.716	18.433	6.284	34.127	5.716		50.851	39	77.015	59	69.575	29.858		12.433	26.425	18	13	145.022	97.276		44.134	27	25.858	37.4254	16.567	21.716		23.142	7.716	7	89.269	18.716	31.142
52.048	24.136	16	5.136	35.272	3.864		69.456	47.456	68.456	59	71.631	33.32		11.728	27.456	16	16.456	195.825	95.952		56.952	30	32.32	37.5438	21.088	21.456		20.136	8.728	7.864	83.816	23	27.68
43.48	23.52	12.26	6	33.911	4		86.959	49.39	72.74	61.26	69.39	27.26		10.13	28.13	17.87	19.35	227.008	71.341		78.959	26	24.52	30.1301	17.39	19.74		17	7.74	6.26	72	27.52	31.61
36.131	21.627	12	7.627	35.248	4		102.267	46.621	65.248	60	71.379	28.627		13.627	35.869	14	15	223.143	67.118		99.764	36.261	21	38.1306	11.124	17.876		19.124	7.124	7.752	67.379	35.869	27.876
30.118	24.645	9.355	6.473	45.882	4.237		106.16	41	62.408	56.592	68.947	21.527		12.763	37.118	14.882	12.763	202.645	55.367		113.87	35.172	21.473	30.4083	7	21		20.645	9	7.118	59.763	37.355	30.645
29.337	31.112	10.45	6.45	52.787	3.888		107.626	40.675	55.112	56.663	80.337	18.55		13.438	33.225	11.337	12.225	177.012	52.024		109.301	32.875	19.337	34.3252	8.775	21.888		18.112	8	6.112	62.663	28.45	33.775
30.68	33.107	10.213	8.213	75.467	4		94.548	39.893	48.081	59.254	79.386	22.574		11	29	9.426	15.68	169.386	52.426		84.36	23.574	23	39.7868	9.746	22.213		20.36	10.107	8	60.68	22.426	40.426
29.101	40	11.101	5.201	106.093	6		86.582	36.108	32.302	59.597	86.209	22.799		10.899	30.698	10.403	13.799	187.698	48.209		72.597	27.396	27.496	43.5971	14.007	27.705		18.799	11.799	7.101	72.295	19	54.698
31.526	34.664	10.379	5.285	117.664	8.81		88.672	48.19	34.431	57.431	96.81	23.526		9.095	40.577	14.285	16.095	177.138	37.044		65.621	27	26	43.8103	14.949	22.379		21.81	14.905	8	73.905	16.474	70.956
24.822	29.445	13.267	5.267	112.513	7.267		85.22	48.068	25.911	55.445	80.801	22		8.911	44.932	16.178	18.822	183.445	34.513		60.555	31.733	23.466	38.089	14.534	19.623		20.089	13.644	6.089	76.11	14.089	68.733
26.667	23.751	15.917	5	81.494	7.834		80.587	48.748	33.667	55.333	80.164	21.751		11.834	47.252	20.751	18	206.169	30.247		57.169	39.501	23	35.8337	15.333	24.917		18.249	13.834	6.166	72.252	12.917	63.667
23.155	20.768	14.691	5.077	75.004	8.845		75.609	46.077	43.614	52.232	90.695	20.232		11.077	43.305	18.232	14.845	216.382	27.309		45.845	42.386	20	38.2274	10.309	26.923		20.923	11.923	7.077	60.773	13.845	41.155
22.214	21.714	15.786	4.071	57.714	9		67.286	50.572	61.429	51.714	91.071	19.428		12.786	41.643	18.929	16.071	224.572	19.428		39.714	52.5	22.857	30.9286	12.214	33.214		23.071	14.857	9.929	54.643	10.214	41.357
22.066	18.672	14.869	5.131	42.869	5.197		65.41	46.869	63.345	47.738	101.262	17.869		12.934	37	15.131	25.803	212.689	16.197		42.279	64.524	32.672	26.0655	12.869	42.869		25.934	8.328	8.934	68.459	13	42.607
30.179	14.821	10.94	4.119	35.821	6.881		54.881	47	70.926	43.94	104.537	17.119		11.06	37.179	20.821	25	166.344	13		41.463	65.358	40.821	26.821	10.94	55.06		29.94	12.06	9.06	79.716	11.179	39.463
34.108	10.054	9.946	5.946	31	6.054		56.408	44.161	65.032	46	101.108	14.215		8.054	36.538	17.785	27.054	120.978	15.892		43.516	68.839	40.108	24.6235	11.839	48.839		31.839	9	8.108	90.323	15.785	39.408
31.288	12.904	8.952	3	31.096	6.952		48.617	49.048	54.665	51.096	78.096	19.952		9.904	41.096	16.048	26.904	77.617	17.144		46.473	67.096	31.144	28.8083	9.952	34.192		34.808	6.144	7.952	79.335	14.904	34.665
34.874	12.832	8.916	4	25.294	6.958		36.042	45.252	50.748	51.126	72.21	18.168		10.084	41.126	16.042	28.916	57.832	18		30.126	62.421	30.042	30	13.958	30.874		42.916	7.042	6.042	69.958	13	36.748
29.109	14.109	6.036	4.964	25.964	4.036		32.036	46.289	37.181	58.434	64.398	22.072		11.928	40.109	15	35.747	51.855	16.072		25.819	61.47	24.964	32	17.036	35.711		40.217	7.964	5.109	69.674	14.819	57.566
32	19.848	4.97	4.97	19.091	3.97		31.97	48.212	32.03	62.152	69.121	21.939		12	40.182	13.03	38.757	51.606	16.182		24.879	67.03	20.03	30.1819	16.879	48.727		44.97	7.03	5	69.061	13	69.303
36.902	13.976	4.976	5.976	22.951	3.976		32	55.902	31.902	65.049	67.829	24.976		12.024	33.318	13	56.707	57.731	17.098		25.073	69.853	20.073	36.9756	17.927	56.171		33.244	7.976	7.976	56.22	9	67.462
38.944	14.981	7.944	6.019	23.926	4.981		37.963	51.13	28.074	67.907	73.777	32.944		8.019	43.167	12.037	68.684	59.758	18.223		29.056	60.019	19.056	32.0372	15	76.87		32.093	7.981	8.981	55.981	10.056	54.647
40.936	14.025	6.013	4.987	22.089	4.987		44.038	62.987	25.025	61.064	64.987	28.962		9.025	45.114	13	59.936	65.86	32.013		39.975	53.898	22.025	43.9491	15.975	80.911		37.911	8.051	11.975	52.064	11.975	38.86
44.945	16.959	7	5.986	24.082	7.973		55.973	56.021	28.014	73.945	69.959	31		7.027	50.034	12.966	63.027	68.945	40.041		57.945	43.014	24	44.0274	17.014	57.048		39.979	9.993	13.979	55.993	12.979	23.986
43.992	12.999	7.999	5.997	40.013	8.999		62.993	59.995	24.01	65.994	76.995	29.004		11	45.018	15	55.012	66.995	49.005		57.004	46.996	25.996	51.9922	18.001	46.008		44.995	10.997	11.997	48.007	8.002	22
44.02	22.01	8.005	4	49.951	7.99		78.005	59.995	24.985	53.98	77.976	29.005		11.01	55.932	20	54.951	57.039	49.946		60.015	42.995	16.034	49.0196	19.971	59.927		50.015	6.015	11.01	46.02	11	25.024
47.054	27.032	8.022	6.968	57.903	5.989		96.226	58.903	20.978	58.925	82.108	33.989		15.957	58.86	20.968	44.957	55.968	55.86		66.118	41.946	21.011	48.1614	14.989	62.978		46.118	6.022	10.011	56.935	8.989	25.043
51.017	28.017	9.017	5	51.867	5		125.432	52.116	18	65.9	96.067	40.967		11.017	67.717	17.033	48.9	43.15	51.95		57.166	36.033	16.017	53.1164	11.017	64.884		41.133	6.033	10.983	66.933	11.983	24.033
50.202	28.067	11.933	3.978	41.82	3.022		137.54	55.022	20.045	68.933	108.045	52.045		14.978	80.595	18.067	50.753	38.978	66.73		51.337	45.247	19	48.045	14.933	53.888		33.18	8.067	15	82.775	12.933	32.978
60.943	23.915	13.972	2.028	38.688	3.057		130.255	58.773	20.17	81.057	109.801	61.801		12.085	79.433	16.028	66.745	35.113	72.801		44.539	51.284	16.972	42.8298	10.057	39.943		31.085	10.085	15.113	88.376	11.943	33.801
62.76	18.034	14.034	2.034	29.897	3.034		112.932	60.726	23.068	86.897	98.068	52.897		13.137	92.35	16.932	80.418	28.103	81.589		40.103	57.411	14.034	45.6919	11	29.897		32.863	12	15.103	79.281	10.068	34.966
65.559	15.16	13.88	3	22.92	2.04		98.401	55.88	22.08	86.04	93.481	46.92		10.96	98.998	13.04	82.198	24.92	113.118		34.441	53.2	13.92	43.7193	10.92	25.759		36.679	11.12	15	62.759	10.08	29.281
56.046	17.954	12	4.908	22.092	2		94.54	58.908	23.23	68.368	94.552	43.816		12.77	109.173	16.908	75.402	21.862	136.851		33.644	46.598	9.908	40.8621	7	20.046		30	19.678	12.092	64.138	13.862	30.046
57.637	18.311	9.156	3.948	23.741	2.052		79.896	57.104	29.637	63.844	96.378	47		11.052	126.274	16.741	63.326	20.896	175.408		30	42	8	41.1555	10.948	26.637		29.948	18.793	12	79.274	12.052	21.104
54.058	17.519	9.827	3.942	19.942	3		63.827	56.885	22.346	62.942	100.654	53.058		10.942	140.596	14.231	58.365	15.115	187.269		29.885	46.404	6.885	47.6538	11.942	35.654		27.058	16.885	13.885	89.481	14.942	26.885
51.254	21.064	10.873	4	22.936	2		51	61.619	22.636	72.555	105.983	51.572		9.936	149.237	18.809	55.538	17.809	205.711		26	45.318	9	46.0636	17.873	39.746		22.445	11.809	14.064	82.174	13	27.064
55.139	14.069	13.139	4.861	21.069	3.861		43.722	67.375	31.625	81.167	107.167	58.486		8.069	162.542	16.139	44.306	21	211.097		21.694	50.722	9.861	51.5139	16	54.514		22.347	8.931	11.139	80.889	10.931	22.417
52.699	14.226	10	4	27.452	3.925		35.774	65.301	42.828	87.322	80.699	57.226		7.925	163.699	18.548	26.774	24.151	197.849		25.452	42.452	6.226	48.7741	21.473	52.205		30.774	8.075	10	64.151	12.699	20
46.325	14.756	8.162	4.919	32.487	5		27.325	71.756	48.893	89.62	69.107	50.487		7.081	185.377	14.081	23.838	29.162	165.893		34.244	51.081	9.919	48.3247	15.081	60.705		32.675	9.919	11	61.269	14	24
42.435	12.261	7.435	4.913	44.696	7.826		27.652	72.913	47.696	79.304	67.565	51.522		9.652	197.348	12.087	22.174	24.913	116.828		38.696	52.783	9.261	41.6518	15.739	47.741		27.261	7	10.087	52.261	12.826	28.261
40.279	14.907	7.279	2.907	64.557	6		22.279	76.257	39.394	71.814	69.814	57.443		7.907	211.208	16.535	22.279	21.279	96.628		49.208	62.628	12	34.2787	13.814	41.836		24.907	5.907	11	63.164	11.093	42.721
43.21	10.296	9.099	3.901	76.099	4.099		23	70.901	33.593	82.716	58.704	74.617		7.704	228.185	14	28	22.494	80.099		56.889	69.407	13.704	38.9012	11	38.593		29.296	4.901	8.099	61.395	12.901	42.506
43.267	12.105	10.209	3.895	85.151	5.791		23.105	75.372	29.837	76.581	60.372	82.058		6.895	240.384	12	25.314	19.837	75.791		68.209	69.105	11.209	34.6861	11.314	34.151		28.628	6.209	7.209	65	16.686	43.267
45.784	12.221	12.221	2.889	98.226	4.889		30.226	73.447	28.332	80.221	57.226	84.668		7.332	225.889	10.332	24.221	18.332	90.895		72	63.553	11.668	31.4421	12.889	41.663		32.111	8.221	8.553	62.332	14.221	31.111
41.116	12.233	12.466	3.116	101.466	4		30.185	65.72	35.069	84.789	54.884	85		8.884	254.651	13.534	29.116	18	96.767		58.418	69.651	9.884	41	11	42.466		31.069	10	10	69.534	18	38
36.267	15.878	17.122	3.878	96.1	4		36.267	54.511	33.267	67.733	64.389	76.244		9.122	255	12.633	27	14	116.367		47.244	66.022	8.244	38.3667	12.756	44.878		27.389	7.756	11	65.511	15.756	50.633
33.512	11.256	14.256	4	95.128	3		35.359	50.384	28.744	64.719	70.103	76.409		7	255	14.488	25	14.128	117.256		34.616	63.153	7.384	37.2562	12.128	56.231		31.128	6.744	10.256	69	13	62.591
33.67	13.268	12.402	7.464	89.402	3.732		44.66	60.124	24	71.062	72.124	79		8.268	250.67	17.33	26	10	128.268		33.134	66.464	6.268	37.268	13	48.268		29.866	6.866	13.268	68.794	11.134	63.062
39.58	14.86	12.699	6.86	82.741	3		47.161	50.559	29.58	74.462	67.14	87.741		9	220.217	21.161	27.979	8.42	129.441		27	66.559	7	47.4616	16.86	41.301		24	6	10.42	61.301	10.559	47
35.417	13.854	8.291	8.146	68	3.146		42.689	57.106	32.291	77.96	69.126	80.543		10.146	197.06	26.271	27.166	11	121.146		27.311	87.437	8.417	47.1457	22.563	32.291		23.291	6.291	12.291	70.106	14.854	43.291
39.455	13	9.758	9	59.061	3.848		37.09	52.303	30.939	71.394	69.484	80.939		9	187.183	30.394	29.758	10.303	97		31.152	99.606	7	60.3032	21.697	29.758		25.303	6	12.848	60.939	13.152	46.455
40.102	9.843	14.472	7.843	55	3.315		30.315	59.055	28.843	61.843	65.583	73.685		9	180.464	32.898	25.417	14.843	91.213		34.685	110.37	7.472	77.8425	17.63	29.63		24.787	8.315	14.315	64.111	12.843	38.37
49.98	11.837	18.327	6.837	57	4		27.837	67.203	41.367	54.817	62	78.47		7.837	188.083	34.02	25.49	17.653	76.673		50.857	113.51	8.51	84	21.143	36.49		32.797	9.49	17.163	54.673	14	29.653
52.508	12.338	16.508	6	53.508	3.662		31.662	69.985	43.154	54.338	65.169	86.508		10.169	209.846	27.831	26.831	28.508	69.323		62.8	108.323	9.169	77.0152	17.338	40.831		44.677	13.492	13.169	48.508	15.169	29.184
54.225	14.05	14.525	5.825	49	3		38.6	69.175	48.775	55.175	69.775	96.7		11.825	224.751	21.4	37.95	43.65	57.249		72.95	97.775	9.65	77.4005	18.95	40.35		42.4	17.775	9.825	49.65	18.475	47.576
60.724	12.819	15.543	5	39	3.362		44.467	74.457	39.447	57.457	73.724	90		9	239.181	20.362	35.362	40.638	52.829		76.372	99.829	8	74.9046	14.724	36.638		39.543	21.638	6	43.628	15.638	55.428
69.066	9.747	17.813	4.187	25.374	4.187		47	71.506	32.44	62.747	77.692	92.945		10	240.692	17.374	36.308	31.253	43.066		65.813	102.011	9.813	71.868	14.747	36.56		39.506	16.066	6.813	42.494	16	55.11
62.422	10.385	17.385	4	15.963	5.193		55.917	77	25	66.193	80.229	90.771		9.193	229.844	15.771	33.807	20.156	35.422		61.578	91.037	10.193	69.1927	14.385	34.156		47.229	19.037	8.807	43.349	14.807	43.578
58.404	11.603	22.397	2.397	9.39	7.603		55.221	99.816	26.397	63.603	79.596	85.382		10.801	221.368	17.397	30.404	19.404	33.397		60.191	79.007	11.801	72.4044	13.596	34.397		42.206	23.809	9	46.199	15	31.794
51.409	11.978	26.591	3.204	6.613	6		54.978	117.934	28.204	67.182	76.409	86.635		10.204	212.387	15	24	17.204	30.409		61.635	59.27	11.204	65.2044	11.022	33.635		46.387	19.387	8.591	47.796	14.387	30.796
41.841	11.949	35.846	4	5.631	6.579		56.687	122.738	25.051	70.425	74.421	89.318		9.21	203.056	17.369	27.949	12.841	26.841		49.21	65.421	12.579	64.7384	10.421	26.051		44.262	23.631	10.369	45.472	12.79	29.738
36.784	9.432	36.271	3.432	7	6.568		58.919	131.919	22.432	78.245	73.161	80.919		9.784	196.594	18.784	26	12.568	30.081		41.784	53.432	13	61.8645	11.432	29.729		46.865	32.135	9.784	50.81	12.352	22.432
30.334	9.778	34.224	5.222	12.444	4.222		57	128.89	19.776	78.778	82.444	83.002		9.778	194.776	23.112	28.112	12.444	27.222		37.002	51.666	15	60.332	11.444	42.332		38.554	31.222	11.222	58.444	12.778	25.668
23.544	9.456	24.405	4.228	16.823	7.772		51.633	118.544	17.051	83.81	76.823	72.911		9	203.228	27.772	31.228	12.544	30.684		31.861	47.139	16.405	65.3672	13	56.456		40.595	32.316	13	57.734	15.544	21.772
26	11.766	23.533	7.533	22.636	5.467		46.598	109.766	17.467	92.325	75.636	69.467		9	195.74	26.234	33.533	9.766	26.467		30.299	44.831	13.935	66.5712	13.766	64.26		43.805	30.065	13.234	57.402	14	20.234
28.125	11	19.479	6.479	34.115	5		44.802	98.323	18.479	95.406	85.083	59.917		10.76	184.188	29.479	35.802	12.802	27.521		34.645	48.76	20.479	73.3961	16.521	61.406		43.438	25.562	15.438	53.281	16.76	19
26.264	12.245	25.755	6.245	41.437	5.264		42.227	94.173	22.264	102.036	98.372	56.209		9.245	165.855	25.209	31.545	12.245	29.264		39.036	49.3	24.264	73.8914	17.736	42.545		35.455	23.527	11.491	58.036	16.491	17
22.743	11.749	26	6.749	58.016	5.497		41.995	85.759	21.749	108.487	109.235	57.759		10.749	156.289	28.503	32	10.754	32.497		54.23	53.487	22	78.5188	18.508	31.995		29	29.235	15.497	61.487	19	22.743
22.029	12.029	29.772	4.257	59.8	7.486		36.315	85.858	25	102.714	100.2	48.8		9.486	151.829	29.286	43.942	15.2	39.171		75.856	52.942	19.486	83.0866	18.543	28		28	33.2	11.514	64.971	17.486	20.942
18.894	15	27.842	5.474	71	6.737		40.263	83.42	28.578	89.052	89.158	54.685		9.263	150.788	23.631	54.632	14.737	37.895		91.369	55.054	17.263	89.1046	18.789	29.211		25.789	34.263	14	66.948	15.052	21.474
25.883	13.538	28.269	5.731	63.731	5.269		32.807	80.152	42.421	92.848	63.193	57.462		8.269	176.572	25.689	62.117	16.269	36.386		106.731	62.428	17.614	95.6553	15.462	30.924		26.731	34.462	18.117	51.731	13.807	22.269
24.924	15.275	24.924	5.275	51.725	5.275		24.55	69.222	56.55	98.748	53.702	50.649		9.725	157.695	27.672	56.649	17	36.901		101.298	46.473	17	78.3741	12.55	38.199		27.824	30	16.901	44.725	14.275	27.275
29.439	13.281	24.561	4.719	38	8		18.281	60.403	78	104.439	46.316	53.526		9.439	130.772	32.245	53.965	21.842	30.561		80.807	47.719	15.561	76.5966	11.561	61.245		28.316	25.842	22	47.158	15.877	32.158
30.567	12.713	26.427	3.713	31.433	9.713		16.433	59	101.427	100	47.134	65.287		11.427	110.579	40.585	44.719	20.292	32.86		62.018	44.427	15.994	75.2866	12.573	66.298		26.86	22.719	20.287	47.573	15.713	32.994
34	12	33.292	4	34.047	9.708		14.585	49.17	106.094	82.632	43.245	72.094		10	93.877	51.047	42.292	22	31.585		44.556	45.368	15.83	64.8773	14.415	56.971		26.877	18.292	19.245	43.953	16.292	29.585
38	17.702	39.017	5	48.895	13		13.193	40.105	94.685	74.79	44.614	78.474		11.105	82.614	56.895	41.807	17.597	31.298		37.176	45.315	13.403	58.6846	14.193	40.386		26.597	14.491	20.21	45.403	20.807	31.21
38.608	13.696	51.133	3.696	70.783	13.521		17.825	37.696	74.433	73.217	48	87.737		9.608	78.046	60.521	43.783	18.304	27.304		31.521	54.088	18.392	62.6958	20.304	28		29.433	12.608	22.958	44.608	20.696	25
36.55	12	49.35	3.31	83.93	14.62		19.31	36.69	67.62	71.03	57.07	91.17		10.07	69.14	64.79	47.14	19.69	22.69		23.76	62.07	20.93	58.4802	21	24.76		37.93	11.62	25.21	54.93	15.31	22.38
37.211	10.948	45.946	5.052	81.684	12.632		21.736	33.316	62.632	77.684	51.632	72.422		9.052	63.791	69.052	49.105	24.157	19.632		21	70.946	30.421	57.4225	20.736	20.632		39.052	11.579	27.473	57.948	18.632	25.316
33.322	10.322	36.748	4	63.574	10.965		23.356	35.287	54.678	75.435	53.861	59.287		8.644	68.183	71.609	42.965	25.748	16.965		22.965	80.104	25.287	51.9653	17	23		28.609	12.287	22.356	60.678	15.609	22.322
38.655	8.672	29.328	4.328	39.983	10.328		25.017	45.017	52.345	71.293	53.293	47.932		7.345	75.949	80.379	40.707	26.707	17.672		21.311	89.293	21.311	51	16.672	24.328		25.328	12.655	23.017	54.587	20.621	22.655
40	10.667	25.334	4.667	27	12		27.333	44.999	51.334	64	50.334	53.334		10	77.667	90.667	38.333	29.999	15.333		24.666	90.999	22	48.3345	14.333	32		21.333	11.334	28.999	53.334	19.667	23.667
41.376	9.339	22.339	4.679	32.964	12.018		25.321	44.018	56.982	58.018	52.394	51.357		9.339	66	114.213	42.036	33.946	18.643		25.679	85.679	20.697	45.7873	17.018	33		19.661	9.321	37.321	46	15.679	22.982
44.69	9.345	21	6.345	49.964	14		26.345	50.69	59	57.69	53.345	39.655		7.655	45.655	120.583	42.036	35.822	20.274		28.964	84.655	20.036	38.8689	16.036	32.583		21.417	9	46.167	40.655	14.655	23.31
50.458	10	15	5	63	17.298		31	60.511	55.649	69.862	51.596	48.84		7.649	34.351	146.382	39.84	35.947	22.947		26	90.596	20	37.2132	14.809	29.053		25.053	6.702	48.596	41.809	14.053	26.244
59.357	10.929	15	4	64.645	18		38	72.856	51.213	77.643	47.071	45.499		10.643	26.144	147.357	36.572	31.714	25.572		27.858	83.785	14	34.8557	13.428	24.929		26.643	7.714	51.144	40.929	10.428	26.714
48.637	9.726	13.363	4	60.372	19.637		51.637	72.266	43.54	71.717	40.726	54.92		10.726	22	139.266	38.823	24.274	25.363		30.549	81.177	13	31.7169	12.726	26		25.451	9.637	52.911	38.637	12.089	31.911
40	10.369	13.369	5	46.894	14.737		55.106	69.056	34.844	72.212	35.631	55.631		13.106	26.894	107.692	44.369	23.106	29.682		27.631	77.525	10.263	29.5809	17	29.263		33.737	11.369	54.05	40.788	11.475	36.475
41.753	13	14.124	4	32	14.375		50.505	67.622	34.498	79.619	36.502	51.505		11.375	31.251	109.488	44.502	26	28.375		25.749	74.254	10.625	22.7491	20.625	31.247		43	9.251	44.371	38.498	11.749	34.247
36.859	15.38	16.902	4.38	24	16.424		41.293	55.044	32.576	87.761	36.141	48.239		12.239	32.098	110.402	55.054	27.38	33.098		21.478	71.098	12.141	21.7609	19	35.141		51.38	11.62	42.185	40.054	11.761	24.761
32.318	13.386	16.545	6.614	16.932	18.704		27.841	48.704	34.386	96.34	37.523	50.614		11.386	35.159	128.998	67.888	29.159	32		20	73.841	15.545	20.6137	20.227	44.773		57.523	12.227	40.249	42.386	10.386	27.386
33.823	15.177	13.353	4	12.922	20.569		17.569	44.137	29.569	98.451	47.431	52.863		11.392	38.353	115.217	98.372	28	33.216		14.392	68.823	16.784	23.4313	23.823	42.863		44.863	9	44.137	39.431	14.177	31.608
31.01	16.398	17.204	5	23.786	18.99		18.99	47.398	33.398	99.98	50.612	62		14.602	40.194	98.902	113.855	26.398	34.796		14.602	72.204	20.592	23.398	25.408	31.602		48.398	12.194	64.563	40.388	14.204	27.398
30.596	22.808	13.404	4.596	39.655	16.827		21.384	39.616	27.788	96.596	49.98	66.616		13.192	36.231	97.619	118.075	29.212	34.577		12.808	69.788	20.039	25.9804	27.961	21.808		49.192	11	89.521	41.769	13	25.192
30.459	26.59	13.41	6	69.244	15.639		21.18	40.41	28.951	106.771	51.541	74.361		12.361	34.59	101.44	111.297	27.82	37.59		7.41	72.132	20.82	23.7707	26.541	24		46.18	9.639	109.098	43.132	17.41	23.951
21.831	24.416	14.584	6	70.65	15.337		27.09	45.416	26.831	99.506	40.91	62.922		10.831	32.831	95.457	83.506	23	37.922		8.169	73.675	25.247	23	20.753	23.922		48.012	8	107.416	38	18.584	25.416
26.265	21.735	14.735	6.157	72.48	15.578		26.471	49.157	21.578	113.578	45.892	53.265		10.578	37.892	77.645	75.049	21.265	43.363		6.578	78.471	24.892	22.3139	15.735	22		35.471	9.422	101.785	38.265	20.422	25
25.427	18	17	5.855	57.282	17.282		29.008	48.718	20.282	104.017	43.145	48.718		11.29	37.436	74.685	60.436	23.573	48.282		8	70.008	22.145	21.2905	12.137	19		26.29	7.855	115.145	40.274	23.29	21
27.3	15.3	24.567	5.567	45.733	15		27.967	45.834	21.433	88.101	43	44.834		9.733	40.3	84.365	62.834	21.433	51.133		6.867	75.667	16.7	17.4333	9.867	21		21.267	6.567	128.4	44.3	25.7	18.867
25.683	9.756	31.756	5	45	14.561		34.561	44.683	19.635	81.731	38.439	37.439		10	47.561	89.439	67.926	24.244	52.561		8.317	64.926	13.878	14.6826	11	20.244		19.804	8.439	122.122	45.317	29.122	19.196
24.89	9	34.335	6.445	37.005	15.445		33.775	47.885	21.89	77.775	34.89	35.78		10.665	46.995	87.12	74.775	24.11	54.55		8.555	70.44	14.445	13.89	13	20.78		16.89	8.555	98.77	50.665	23.995	24.005
23.803	9.451	28.803	7	31.156	13.549		29.746	45.647	20.902	81.295	30.295	28.705		9.549	44.491	81.722	81.942	28.647	56.902		8.353	62.647	14.549	12.5491	14.902	19.098		17.254	8	67.295	48.509	20.59	32.41
19.543	11.087	22.087	8.457	33.284	13.913		31	37.716	20.63	86.827	31.173	35.803		12.457	44.543	74.788	67.889	25.543	58.606		8.457	54.913	12	12.6298	21	20.087		19	7.913	41.913	44.37	20.63	41.024
18	8.15	13.537	9.537	33.626	15		33.911	39.463	18.075	94.238	29.15	36.388		10.463	43.15	61.401	57	23.537	56.776		7.463	49.687	10.537	17.3878	21.537	20.075		17.687	11	30.626	42	19	50.089
18.532	10	13	9.595	39.748	16.874		37.315	41.126	17.126	91.468	26	49.685		9.532	38.468	52.622	45.937	25.126	60.063		7.468	46	10	13.8108	25.279	23.721		22.189	12.063	26.063	40.937	21.126	62.685
20.949	10.051	13.577	10.474	46.423	17.474		47.423	36.577	19.577	96.949	26.154	56.526		9.526	37.423	37.641	53.269	25.628	62.628		9.526	42	12.526	17.0513	25.577	26.103		23.628	17.051	23.743	43.949	20.423	81.372
20.921	12.48	13.96	7.48	58.079	18.282		45.96	34.48	19.96	96.163	22.559	68.881		10.52	44.599	38.243	62.52	26.079	53.441		12.079	46.96	13	14.5594	28.599	27.04		19.921	16	26.079	38.599	17.96	71.361
22.028	12.43	14.486	8.486	55.514	16.916		48	35.944	25	101.889	24.43	88.319		12	48.486	29.833	77.721	30.056	50.57		8.486	47.972	15.542	14.0557	27.458	29.056		19.542	14.57	29.972	44.486	17.458	56.028
18.984	13.476	12.984	10.476	44.032	16.492		47.573	31.524	21.524	97	23.016	103.871		12.508	52.984	25.952	93.411	31.984	51.492		8.524	61.968	20.492	16.4919	27.524	33		21.46	11.508	47.46	50	20.984	48.492
19.493	13.009	12.004	10	33	15		47.515	27.996	18.498	92.52	26.502	104		17.507	44.991	25.969	104.952	31.978	45.507		6.498	64.52	28.996	15.5066	25.991	43.493		24.009	13	69.515	58.022	25	51.476
23.489	15.022	13	8.007	28.985	18.985		51.511	29.526	18.993	90	30.489	94.511		20.489	42.007	24.022	120.548	31.504	35		6.993	67.489	33.007	15.511	22.504	43		24.993	11.993	76.482	66.43	22.511	57.015
18.452	18.49	15.49	8.529	35.395	24.019		51.51	29.471	19.981	92.943	32.905	85.943		22.49	33.019	25.076	135.962	31.471	30.452		6.51	66.433	38	13	18.529	35.076		42.529	10.962	72.057	56.809	20.924	63.567
25.485	21.515	19.423	10.969	36.3	27.031		62.577	35	20.546	83.846	35.938	77.938		27.485	35.969	26.154	153.485	40.815	26.969		8.454	59.092	42.969	13.4846	16	25.485		48.277	11.454	58.154	52.423	21	66.185
21.957	22.436	20.915	12.043	34.915	21.606		72.606	33.564	18	91.351	34.436	74.436		40.223	33.787	19.564	162.575	42.351	23.436		10.436	54.436	27.085	15.0851	14.043	22.085		54.298	11.436	49.394	49.957	19.436	58.915
18.419	20.419	18.473	18.364	30.364	18.527		82.489	37.054	19.891	93.837	35.729	80.217		43.674	36.837	15.527	161.186	46.566	22		8.473	55.217	21	18.4729	13.527	21.109		47.799	11.419	53.256	52.054	23.473	49.69
23.868	21.934	12.467	19.868	31.731	17.066		85.528	33.066	17.132	100.467	39.203	66.599		50.335	43.071	15.934	162.01	44.401	13.401		9.467	53.137	21.401	21.533	16.467	19.802		40.066	10	59.071	53.264	20.934	46.67
25.078	20	9.461	18.461	33.85	17.156		81.7	30.617	19.461	98.617	36.228	66.078		56.306	45.689	15.539	161.306	39.539	11.461		8	48.156	21	22.2333	21.15	23.533		32	13.922	60.222	53	20.539	39.306
27.455	18	10.455	16.821	40.358	17		73.537	27	17.724	104.089	37.732	73.553		59.366	44.732	19.268	168.911	35.724	9.366		5.911	57.918	18.089	21.5447	20.821	20.187		25.732	18.455	56.097	59.008	19.724	32.366
31.494	18.348	9.899	13.348	44.899	18		67.304	25.551	20.449	103.506	40.348	79.045		71.955	45.146	28.057	162.506	27.595	8.449		8.202	62.348	18.101	24	23.146	20.247		22.798	20.652	46.146	65.348	21.101	32.101
41.774	18	10.331	10.774	63.992	16.774		66	24.339	20.444	97.556	45.887	77.444		93.444	46.548	32.904	184.138	24.444	8		9	62.992	18.113	24.113	18.992	21.774		19.782	25.226	33.766	59.331	20.887	37.226
43.188	17.875	11.438	9.875	77.002	15.313		62.812	26.875	18.249	86.374	40.377	84.313		112.125	42.188	46.685	193.87	25.562	9.125		14.249	63.313	21.249	22.3741	21.626	21.313		23.438	30.687	28.751	60.438	23.438	33.626
38.568	21	11.295	10.705	82.477	11.727		67.819	32.682	17.432	79.295	34.318	94.136		128.682	41.159	39.387	211.387	28.864	7.432		18.546	58.022	21.705	24.4318	24.159	24.864		24.432	32.864	30.273	74.454	22.864	23.864
37.13	21.722	10.704	9.426	72.629	10.704		65.87	28.148	19	76.167	39.407	99		142.315	38	37.759	223.148	28.278	8.722		25.315	54	20.722	26.8704	20.278	25.852		28.852	33.574	26.852	84.537	21.574	22.852
33.42	22.48	11	8.84	54.981	14.16		67.26	33.58	20	79.959	40.1	87.58		133.94	33.8	27.16	203.78	31	6		24.22	51.84	20.1	25.3198	21.52	20.42		26.74	35	33.9	82.9	25.16	28.16
25.485	21.414	11.414	11.172	39.556	14.515		66.414	37.899	22.828	80	45.728	82		138.728	33	22.172	198.597	31.172	5.172		21.201	47.657	18.172	24.4142	20.071	15		24.828	27.657	32.515	71.515	24.243	25.828
18.367	24.633	9.225	14.225	35.592	15.775		78.142	40.083	18	85.733	44.367	64.042		124	33.491	21.958	173.675	33.408	4.817		17.325	52.775	19.042	29.6333	17.592	12.408		25.817	19	33.225	60.817	20.817	26.408
13.402	24.402	9	19.195	35.598	18.195		76.171	39.622	18.598	92.756	35.61	58.622		107.402	32.402	18.39	163.012	35.195	4.402		14.195	50.585	16.402	36.8049	16.61	13.207		27.988	18	31.598	63.037	25.195	24.195
15.397	19.603	9.603	28.19	49.81	17.207		74.397	33.207	17	85.844	31	40.776		96.793	32.397	23.827	154.362	33.19	4.603		10.81	55	24	45.5863	13	15.586		26.793	12.603	30.603	54.379	25.603	28.81
13.437	17.437	6.781	40.126	59.828	21		73.781	29.563	16.437	80	31.609	33.781		88.563	34.437	19.828	139.689	36.126	5		11.391	58.907	27.219	56.6557	14	15		21.781	10.172	34.563	50.735	25.344	36.046
16.23	20.385	6	47.157	59.155	17.385		74.845	28.694	15.924	77.539	38.155	26.23		91.615	39.385	23.615	116.927	35.924	6		13.461	56.924	26.155	69	13.385	13.845		23.23	7.845	32.539	44.385	25.615	50.921
15.242	20.621	7.379	44.895	44.274	19.242		68.169	35.379	18.242	80.516	41.274	26		97.968	38.726	17.621	83.927	44.105	5.379		10	66.895	19.379	78.3472	12	15		26	8.242	38.242	52.726	22.653	52.968
15.254	22.373	6.881	37.492	21.612	16.746		66.642	40.358	15.239	78.731	36.239	25.373		97.523	33.254	13.627	80.731	58.403	5		9.508	70.254	20	83.7765	10	24.866		33.134	8.254	33	54.373	22.627	50.508
15.266	17	7.633	36.797	9.367	19.633		67.062	39.938	13.469	84.898	37.938	28.203		88.186	29.266	12.266	76.938	84.554	5.633		6.734	64.243	18.102	85.2034	12	31.571		32	7.898	30.734	50.102	23.836	47.469
14	17.832	7.723	37.361	5	24.084		61.555	43.614	13.445	75.614	41.252	23.361		98.159	33.748	11.361	67.891	110.1	5.361		8.723	60.336	15.723	78.5296	12.084	40.723		25.723	8.639	26.084	49.277	29.555	47.639
14.356	17.867	11.644	32.778	6	24.356		57.156	43.067	12.356	61.356	39.133	25.644		102.69	32.711	14.289	66.688	110.225	6.356		6.289	62.644	14.289	79.7775	11.933	33.778		23.289	8.644	29	39.422	26	56.156
12	14.301	15.252	29.399	3.35	23.301		50.601	35.951	8.399	53.049	37.496	22.301		98.413	31.699	13.601	63.098	103.714	5.65		5.35	65.147	13.65	68.1467	12.699	21		21.65	11.399	27.35	45.35	26.951	58.301
8.688	11.969	14.969	31.375	3.656	20.75		42.312	37.594	10.969	47.312	40.094	20.719		101.656	30.75	11.031	78.625	78.562	6.312		5.344	65.094	12.031	63.4377	13.344	13.344		27.688	14.031	31.656	50	26	46.344
8.676	12.324	15.676	34.393	4	21.338		41.648	36.297	8.676	45.027	39.703	26.311		102.89	28	10.676	95.228	75.959	6		5.338	65.311	13.338	52	12.324	15.338		31.662	17	33.648	49.338	22.676	34.338
8.332	11.672	14.336	46.66	3	22.656		39.664	31.336	9	44	36.34	27.004		102.031	23.668	13.672	105.027	68.668	5.668		4.668	79.004	13.668	47.3438	13.328	17.996		40.016	17.672	30.672	55.332	21.004	32.996
8.674	13.695	10.326	50.978	2.326	18.652		33.065	26.738	10	54.652	34.022	32.674		98.695	26	19.022	112.129	72.022	6		5.326	78.022	16.022	44.7169	13.978	18.674		34.695	16.348	24.695	61.434	23.391	33.978
9.32	14	12.719	53.445	3.68	11.922		35.32	22.32	7.68	63.203	44.399	30.281		107.117	29.641	19.68	114.039	73.883	5.641		6	71.797	14	42.0391	16.641	17.961		37.078	17.039	19.68	69.477	19.641	36.281
14	14.686	15.629	71.546	4	9.686		40.371	23.742	6.057	76.83	51.17	27.943		96.742	27.144	30.057	97.856	93.459	5		5	67.856	15.314	38.0567	13.371	21.629		37.057	17.371	18.314	73.912	18.742	42.716
21.234	15.543	16.468	74.628	4.309	7.926		47.766	20.926	3.926	87.074	47.383	31		98.691	30.617	28.457	66	115.086	8		5.691	61.606	14.074	34.3829	15.234	17.074		52.606	16.766	18.617	75.394	26.074	50.937
29.632	14.697	20.119	82.513	4.303	8.908		51.697	23.697	3.697	100.724	47.211	39.908		100.184	27	30.395	48.697	149.027	7.303		4.303	60.092	14.092	25.0919	15.605	18		59.303	21.303	16.119	77.211	28.816	49.238
41.968	13.781	24.484	81.484	5.297	12.406		61.813	25.11	3.89	104.594	48.11	44.89		118.187	29.187	22.594	31.516	167.689	7		6	54.484	11.703	21.4841	18.406	22		53.329	16.89	16.703	71.671	29	39.375
45.237	13.455	26.582	67.619	3.164	17.418		76.836	23.291	3	108.09	49.709	44.873		127.237	28.455	19	19	175.435	5.709		6	59.254	13.582	17.709	17.709	19.127		47.545	19	17	58.037	35.582	30.455
46.285	14.57	24.14	57.851	4.285	24.145		86.149	27.57	4.43	107.434	55.711	47.285		134.421	27.855	15	18.43	167.018	7.43		6.715	58.715	15.145	14.2851	20.715	18.285		34.575	17.281	20.855	53.566	43.855	25.715
34.838	16.162	14.558	49.396	3.721	35.929		78.071	30.117	4.721	84	58.396	39.838		115.955	25.838	14.721	18.721	141.948	5		7.279	60.883	12	14.5584	19	13.279		29.883	21.604	16.604	57.208	59.442	30.721
31.907	13	13.727	41.453	4.273	49.446		82.813	30.093	4	86.093	48.093	40.82		102.913	20.093	14	16.907	116.62	5.727		7.273	57.54	17.273	17.7267	23.36	14.913		30.453	18	20.727	49.36	71.733	24.453
26.128	14.802	10	36.07	5.267	57.325		81.802	31.07	2.267	86.21	50.337	38.733		147.128	17.733	13	20.267	110.128	4.465		6.733	56.93	18.93	16.8024	17.267	19.535		26.535	14.198	22.535	47.465	71.802	25.395
24.785	14.57	10	32	5	68.291		71.831	29.262	4.738	92.878	52.878	36.43		201.692	15.046	13.477	19.262	121.616	5		9.215	54.43	24.384	20	13.57	34.663		24.477	8.262	29.785	40.831	72.692	22.43
18.023	17.023	9	35.744	4	76.118		49.325	31.744	3.511	91.279	64.233	36.511		206.767	17.767	12.767	24.977	135.463	6.744		9.511	54.069	27.21	21.7672	14.744	55.325		26.21	9	33.256	43.511	64	24.21
22	13.25	8	38.249	4.25	69.002		27.5	34.75	4	95.498	58.5	36.25		146.998	15.25	11.5	25.249	116.247	6.25		11.75	60.75	26.501	17.2494	11.75	61.748		30.001	9.25	33	39.75	42.5	21.751
18.756	15	8.732	44.244	2.244	57.34		19.976	34.024	7.244	98.684	50.244	40.244		80.368	14.512	9.756	27.78	86.296	6.244		10.756	63.756	17.512	20.244	10.756	60.952		36.78	9	32.024	43.732	36.464	18
18.762	13.714	10.286	43.381	2.238	49.38		16.524	27	9	101.334	46.476	45		46.62	14.714	9.476	25.476	62.62	8.524		10.476	69.571	18.047	20.4763	8	51.238		40	8.476	25.762	44.047	32.953	19.191
17	15	10.465	52.252	3.768	47.748		10.768	22.929	9.465	107.929	47.142	40.535		39.02	13.697	12.232	21.465	65.949	8.768		9	59.394	17.535	21.3936	8.465	42.374		36.303	9	26.071	49.394	29.929	18.465
18.547	15.642	11.453	67.811	4.226	37.321		7.321	22.906	10	106.075	40.736	41.906		33.679	15.226	12.321	20.906	82.811	8.453		8	53.547	13.868	23.4528	9	27.774		34.811	11.774	26.642	46.868	28.453	22.453
20.559	16.779	11.779	76.221	6.779	37.426		6	26.779	7.559	94.749	37.662	29.426		38.646	17.118	9.882	20	93.764	14		11	58.323	12	24.6616	12.441	24.559		30.97	15.779	28.015	36.662	29.441	26.338
25.497	21.571	11.571	80	8.141	51.503		4	24.356	8.571	88.147	40.712	31.571		44.932	17.785	11.644	19	87.288	14.644		10	61.073	9.073	22.2147	10.644	24.288		33.644	15.356	27	32.429	24.215	19.859
29.374	15.791	9.418	87.253	4.791	59.626		5.791	23	14	73.714	31.791	32.582		47.044	13	12.374	18.418	82.835	17.879		10.209	58.253	10.835	22.8352	13	19.626		29.209	13.165	28.209	32.747	24.835	24
32.391	16.594	11.594	89.218	6.203	53.826		9.985	25.391	15.015	74.609	35.203	34.174		44.623	14.812	13	16	79.594	23.797		8.406	46.985	12.015	25.4059	14.203	20.015		35.203	9.797	24	42.391	30.623	25.609
38.818	15.197	8.803	87.562	5.803	43.788		8.197	20.197	22.803	74.577	36.606	31.621		43.788	12.788	12.803	18	78.606	25.379		10.212	45.985	12.591	25.1971	16.591	19.591		28.985	6.197	23.394	55.029	33.394	26.774
32.618	15.574	8.574	89.294	6	42.382		6	19.574	37.147	84.382	31.809	28.235		43.956	16.809	12.618	14.338	72.618	29.765		7.574	56.088	13.618	27.5736	17.574	18.809		29.103	8.809	17.574	67.941	45.618	26.765
28.927	19	14.556	83.853	5.629	35.556		4.371	18.815	50.853	95.815	35.444	31.815		37.668	15.815	11.815	13.741	75	35.112		9.444	61.332	13.815	31.1853	20	17.815		31.073	8.815	18.815	71.629	55.927	27.853
23.718	22	16.897	72.795	5	27.538		6.641	17.359	65.692	112.641	34.744	36.538		27.615	19.282	14.641	18.462	80.026	33.436		9.462	71.641	11.359	26.3589	18.897	17.897		28.462	12.179	18.821	70.462	54.615	30.256
17.389	19.042	19.826	56.083	8.653	23		5.826	15.174	64.215	115.174	33.479	43.868		28.042	18.132	11.826	15	75.521	39		7.347	71.958	11	23.9095	18.174	22.521		31	19.785	16	57.694	53.562	29.174
14.006	21.497	20.168	51.671	7.503	21.168		5.665	18.497	56.684	131.994	34.161	45.671		30.329	14	12.665	16.168	95.8	41		7.665	78.665	13.665	26.8323	17.168	24.335		28.335	12.839	15	46.342	45.013	30.168
15.514	20.676	14	45	8.676	17.486		6.838	18.162	43.353	127.647	34.543	45.809		35.838	15.676	12.486	18.353	92.954	38.486		7.162	72.457	11.353	24.1619	15.162	24.133		33	13	13.647	34.428	35.809	26.295
12.688	18.376	9.844	50.128	7.156	19		7.688	19.532	38.78	123.78	41.44	36.56		37.156	17	10.844	15.688	92.532	42		6	65.716	11.688	23.844	13.156	26.78		37.908	12.688	14.688	36.064	25.624	31.688
11.051	17.7	8.7	49.649	7	19.901		7.4	19.6	45.799	113.252	35.649	40.751		33	16	13	16	102.898	39.901		8.85	60.051	12.55	25.6998	11.3	24.45		43.748	10.15	14.15	31.751	28.4	23.3
12	23.134	9.856	50.702	6.289	25.144		7.144	25.289	39.134	107	28.289	42.144		31.433	14.289	11.567	16.144	98.423	36.433		8.567	60.567	12	23.7115	7.721	29.289		53.692	8.144	16.289	27.721	19.144	22.144
12.585	22.446	7.138	48.616	6.723	28.554		8	30.277	38.138	100.723	31.862	46.83		27.277	11.415	16.723	18.138	99.755	32.969		6.415	56.446	14.17	22	7.415	28.277		47.031	7.862	17.862	33.446	21.031	24.862
12.867	21.735	10	51.205	3.867	28		6.867	30.265	37.735	107.807	32.337	49.795		25	11.867	16.205	20.867	98.675	31.663		7	50.265	15.602	27.735	8.867	19.53		38.133	7.735	14.795	28.867	20.072	23.133
14.253	18	9	46.887	5.747	28.38		9.62	26.873	40.747	92.507	33.24	49.393		22.507	13.253	15.367	17.38	100.607	28.253		6.747	50.14	16.367	28.8866	8.127	11.747		30.493	8.38	13.507	27.747	16.367	23.62
16.758	18	8	41.845	6.638	26.362		7.879	25.517	47.121	93.275	30.758	60.242		27.879	10.362	11.121	23.121	104.208	22.604		7.638	62.121	14	28.6039	9	10.758		32.121	6.362	15.362	34.483	19.121	21.638
14.115	17.655	11	40.885	5	30.919		7.115	24.655	56.54	80.115	28.081	64.425		34.885	12.345	9	21	120.758	19.575		6.23	66.115	13.115	31	7.46	11.77		27.689	8.345	14.655	34.345	21.115	23.115
13.218	18.782	10.218	32.309	5.782	31.327		7	20.218	56.109	85.891	23.782	72.564		28.436	12	10	25.782	125.489	18.218		6.782	76.128	10.782	27.7633	8.782	6.891		31.128	10.109	15	49.346	24.564	22.109
12.206	14.794	12.103	34.032	5	41.516		9.897	16.516	62.103	90.175	26.587	82.103		24.516	15.587	11.31	27.103	136.992	12.619		5.897	70.135	15.897	31.0714	7.31	7.897		30.206	7.206	19.31	47.31	23.619	23
14.805	17.611	14.195	31.195	3.903	54		10.805	20.708	65.805	94.735	21.513	96.195		23.292	13	16.513	28.708	167.822	12.903		7	90.859	18.487	29.5134	7.487	8.097		33.681	7.903	24.805	47.708	32.389	23.708
14.726	15.909	12.909	37.091	4.909	64.091		12	22	65.451	84.543	25.634	93.274		22.726	14.183	13.091	35.091	178.475	10		7.817	102.165	24.549	29.9086	10.091	8.274		33.366	9.817	26.457	42	35.091	24.543
13.743	19.743	11.743	38.743	2.171	75.829		12.658	27	64.743	84.401	31.401	90.112		19.086	12.086	18.086	44.257	188.995	10.743		7.914	106.262	28.743	29.9144	7.342	11.171		40.829	6.086	26.743	36.572	33.572	22.401
12.558	23.761	10.159	47.08	3.08	101.478		10.159	30.92	64.601	93.167	35.442	102.956		23.442	11.239	28.478	53.761	180.507	8.08		7.319	95.406	21.08	25.4782	9	11.159		36.08	6	21.239	35.761	30.203	25.442
12	20.295	11.222	64.852	5	120.148		7.148	30.926	68.745	87.335	41.483	113.403		18.852	14	41.591	48.852	199.363	8.074		7.369	82.631	13.778	20.2954	9.369	14.148		39.074	6.926	19	42.852	17.148	31.483
11.068	22.612	12.136	81.068	5.864	131.864		7.136	22.204	63.796	81.912	57.116	142.136		17	15.864	51.748	45.204	198.971	7.136		7.068	84.184	11.068	19	7.204	15.068		41.796	9.796	14.204	47.864	15.136	26.932
10.373	21.435	12.062	81.435	5	104		8.186	20.062	67.627	77.503	55.882	135.994		17	15.876	47.124	46.938	187.801	7.876		8	75	11.938	17.4347	10	14.876		41.124	9.938	16.062	48.627	16.876	29.441
13.169	21.394	11.169	81.506	6	88		9	19	65.775	75.55	58.55	125.619		15.944	13.112	36.394	42.169	156.024	9		10.888	71.831	9	14.1125	10.888	19.719		44	8.944	16.888	50.831	14.056	25.888
11.101	19.302	12.95	85.05	4.101	66.05		13.95	17.95	65.151	74.496	39.151	119.353		20.748	11.101	29	42.101	151.799	8		8.353	72.244	9	13.3022	11.899	18.899		49.698	9.05	17	57.353	19.899	22.201
12.089	15.178	13	87.689	4.956	46.578		9.222	13.956	69.178	67.6	39.867	114.756		19.089	14	18.267	34.044	119.089	9.044		14.778	64.778	7.956	17.089	10.089	22.778		45.689	10	17.956	68.911	16.044	26.956
10.039	20.155	9.077	88.464	4.039	37.309		8.116	15	69.464	67.498	41.691	120.155		22.923	12.039	15.845	38	89.845	7.923		10.155	67.691	7.961	18.0386	13.923	23.884		46.923	9	19.039	56.923	23.73	23.039
10	15.131	10.934	103	3	27.098		7.967	15.033	74	61.967	36	110.066		22.967	13.902	12.033	37.869	66.869	9.066		10.934	70.771	9.098	19.1311	16.967	24.131		49.066	6.066	19.033	51.869	22.066	30.066
10	18.866	8.081	102.242	3.973	23.108		7	17	72.785	66.812	36.919	121.785		20.919	10	9.946	41.839	48.919	8		7	63.946	10.054	21.9462	14.892	25		44.188	6	19.866	46.785	25.134	31.188
11.063	13	10.958	108.168	5.958	17.126		6	17.021	68.126	60.937	31.021	107.421		15.979	10.979	8.084	53.853	36	7.958		8.958	69.727	10.042	18	13.042	18.042		44.958	5	24.79	41.811	25.979	34.105
10.03	13.97	7.985	109.212	4	13.167		6.015	18.076	59.152	59.015	32.955	97.03		17.939	9.985	9.985	66.864	29.106	10		9.015	54.121	12.939	17.0303	12.97	15.03		42.97	6.97	15.03	33.015	22.152	30.197
12.981	13.009	6	104.223	2.991	14.065		10	21.991	59.084	73.935	28	80.074		14	8.046	10.981	83.879	31.046	9.991		10.981	60.954	12.981	14	10.046	13.009		44	5.981	13.963	31.991	20.046	30.084
18.986	10.014	6.993	103.055	4	13.027		11.997	20.003	63.021	74	28.021	74.045		19	11.003	12.993	101.949	36.044	12.99		9.993	61.003	13.986	11.0137	11.007	15.997		52.997	4.997	13.997	30.014	17.034	25.014
19.02	10.993	7.993	102.005	7.995	17.988		12.995	17.029	74.956	77.012	28.002	68.99		21	11.998	15.995	101.066	48.954	9.002		7.012	74.024	18.998	14	9.998	20.98		55.015	6	15.01	30.99	15.993	22.012
24.025	12.983	8.975	102.058	8.992	12		11.983	22.042	65.917	70.05	28.967	62.958		24	13	23.942	86.125	47.917	7.017		6.042	75.158	16	14	13.967	25.917		54.992	6.992	15.033	37.975	19.008	23.975
19.17	11	6.043	103.957	10.986	11.943		8.014	19.085	51.986	68.043	26.943	61.915		29.887	13.972	28.929	58.213	67.83	8.043		5.057	68.34	16	15.0142	11.986	22.972		53.071	7.957	22.014	30.972	18	33.901
19.14	13.02	5.04	88.98	13.04	8.98		4.02	22.02	54.96	68.84	24.98	59		25.06	12.04	41.659	46.06	92.779	11.02		6.02	67.14	18.94	15.0401	10	20.92		57	9.96	19.06	29.94	17.9	36.96
19.052	11.026	6.026	80.948	21.13	9		3.078	20.13	58.819	63.104	21.104	57		27.026	13.078	46.611	28.052	119.378	11.948		8.026	75.156	15.104	15	11.922	18.87		54.974	14.974	25.13	30.948	16.896	33
24.905	15.936	4.064	65.413	36.286	6.032		5.936	21.032	46.127	61.032	28.064	54.318		25.032	14.032	33.682	23.159	138.919	12.032		9.936	80.064	18.254	17.0954	14.905	15.159		46	19.127	33.095	34	17.873	36.968
21.736	11	7.925	54.678	67.264	7.962		4.038	22.075	36.188	60.962	24.887	52.113		24.226	13.113	24.887	22.962	135.87	10.113		9.962	76.925	24.113	23.113	15.887	23.962		34.339	16.226	30.812	37.188	15	39.339
16.826	10.956	9.956	51.74	82.479	5		6.044	19.305	36.479	55.913	21.131	55		27.956	15.044	24.739	24.913	149.694	10.131		9	74.261	33.218	25.1741	22.782	30.739		38.131	16.131	24.218	43.044	14.087	39.827
17.753	9.148	9.951	53.642	101.889	5.049		9.901	25.296	30.444	57	21.148	54		33.556	13	18.901	23.099	157.321	12.099		9	69.704	33.099	22.9506	26.556	27		37.099	12.296	18.148	38.346	18.852	29.84
14	9.166	11.834	56.834	101.221	6.945		10.055	27.276	29	54.889	24.055	56.834		24.889	17.945	15.945	24.442	166.513	11.276		8.779	59.834	26.111	27	24.111	30.724		35.111	16.663	17.221	35.055	16.889	26.111
16.939	10.122	10.878	50.244	91.795	5.878		9.122	32	24.244	57.878	34.244	62.061		27.633	13.939	16.939	24.122	158.044	14.306		5.122	63	19.939	29.1222	22.122	23.306		31.183	21.611	15.878	34.756	18.878	25.694
16.201	9.933	8.134	42.938	96.804	6.933		6.134	33.201	23.402	62.799	32.402	56.201		21.201	15.067	20.665	26.402	155.124	17.335		6.134	61.598	17.335	26.866	26.067	19		36.598	23.072	16.067	26.933	16.067	23.933
14.219	9	10.854	37.801	108.073	7.781		5.073	33.364	24.583	54.51	27.801	59.583		26.854	14	30.49	29.146	140.523	22.291		6.927	55.437	15	23	32.854	17.219		32.781	28.166	18	31.927	18.146	32.126
14.157	5.079	9.921	41.315	118.291	8		4.921	40.37	25.472	60.528	24.236	60.315		26.685	13.236	46.37	27.866	130.504	28.157		5.079	60.866	15	21.8425	41.236	14		37.764	28.023	14	37.37	16.315	29.37
13.254	7.915	12.915	39.169	118.323	7.746		5	39.746	17.592	62.831	21.338	68.423		28.577	12.831	62.393	26.915	116.562	32.846		8.746	75.816	18.915	27.4924	46.846	11.508		34.831	23.777	13.169	33.662	18.831	19.915
9.09	7.819	15.271	29.09	114.914	6.819		6.91	39.638	19.452	70.819	26.91	69.086		22.91	17.729	59.824	26.271	103.181	39.995		6.819	67.362	20.729	28.8191	54.633	18.91		38	26.809	15.181	31.367	16.543	23.362
11.807	9	20.807	28.615	119.459	4.289		8.193	41.229	23	73.326	23.904	72.963		21.385	13.096	54.748	22.482	88.289	39.734		6	74.555	26.904	30.133	59.096	22.807		38.518	25.445	20.096	32.422	16	30.807
6.204	10	21	23.898	111.774	5.796		9.102	42.409	16.613	70.204	28.591	84.796		19.409	13.307	36.182	20.307	88.715	51.511		9	64.978	33.022	27.5912	52.693	25.511		34.307	20.942	21.796	37.387	14.92	36.796
8.108	12.676	19.676	24	82.027	8.108		8	48.46	13.432	72.676	23.784	102.46		24.108	14	21.568	20.784	98.892	49.729		11.892	63.432	43.756	25	43	29.108		30	22.756	23.46	39	16.324	33.892
7.886	9.886	12	22.658	59	13.772		6.772	47.43	9.114	65.43	22.57	119.519		32.089	10.658	17	23.886	96.823	64.367		19.658	66.456	55.342	25.6582	33.823	20.798		27.228	22.456	17.658	38.684	18.228	28.43
10	8.12	11.24	20	38.359	20.401		5	51.281	9.479	57.401	21.12	112.443		29.359	13.521	10.719	21.24	114.359	69.958		28.88	67.24	74.042	26.7604	29.677	25.719		30.958	15.599	22.88	38.161	19.76	24.281
15.246	8.126	10.749	20.749	27.508	16.497		5.251	48.995	9.377	56.377	25.874	98.639		28.623	13	13.131	24.497	130	73.388		26.754	74.623	83.612	24.4973	27.759	35.005		28.874	15.377	21.503	34.623	19.126	16
15.211	11.605	9.737	19	22.315	10		6	51.685	10.395	49.658	21.658	100.71		28.079	14.868	15.395	24.342	139.526	83.868		21.605	86.658	74.342	27.0792	21.658	53.052		28.132	13.447	27.737	30.737	19.263	17.605
14.725	16.863	11	19	17.099	7.588		4.275	50.489	11.275	52.863	22.962	97.199		22.725	13.412	14.824	19	149.55	89.412		12.137	94.725	64.038	30.7633	19.412	67.924		26.137	19.412	24.687	38.176	21.863	17.137
10.287	19.287	11	28.997	15.857	4.857		4.43	51.716	9.143	47.427	21.86	95.86		20.43	13.143	14.146	13.287	143.289	93.57		6.287	96	54.713	35.7105	17	83.14		24.57	22.576	26.143	32.573	20.284	17.427
11.553	22.447	16.254	23.149	12	5		4.149	61.79	11	44.044	21.044	90.641		21.298	14	15.447	18	137.386	98.956		6.851	89.597	57.061	41.3594	14.851	70.105		26.597	27.342	21.553	29.597	20	14.851
12.535	23.31	17.535	27	13	5		4	75	11	52.31	31.535	96.24		19.31	13.155	16.155	20.845	136.495	95.83		6	82.69	47.985	34.7599	19	61.295		30.155	30.69	19.775	32.845	22.225	15.845
11	23.965	17.839	23.678	19.035	5.322		3	78.839	15.517	49.483	41.196	97.931		21.161	13.161	13.322	21.356	138.448	94.587		6.839	87.804	35.23	26.8391	19.161	44.035		36.517	28.804	24	31.287	24.517	14.678
9.833	13.667	17.333	26.5	22.333	4.833		4.667	84.333	14.833	49	47.333	86		21	16.5	13.667	19.167	127.335	100.332		6.5	87.167	27.833	28.4998	13.667	28		31.167	28.833	26.834	33.501	23.333	12.333
9.482	11	12.345	30.31	21.482	5.655		3.827	87.036	15.792	55.827	51.31	75.381		21	15.482	11	18.655	124.071	107.31		6.345	79.381	23.655	24.5178	12.827	27.036		33.345	34.482	24.863	37.863	21.827	17.173
9.178	9.822	9.643	33.178	30.037	4.822		4.178	95.572	13.643	48.606	46.714	68.178		20.071	14.465	11.822	24.929	116.606	119.963		9	94.714	18.643	22.1785	9.535	36.178		23.606	32.892	20.178	39.357	24.286	17
8.631	10.816	10.816	32.263	22.525	6.184		6.631	95.369	19.894	60.816	47.788	66.106		25.447	14.553	10.631	24.894	113.184	136.603		7	92.922	13.553	26.2626	8.737	32.553		26.184	31.631	19.369	45.972	25.525	15.659
7	10.38	13.19	32.859	13.62	5.62		4.19	78.141	14.38	58	47.141	63.902		22.19	17.429	12.429	23.19	100.761	144.668		7.19	94.239	13.19	32.4293	22.19	34.522		29.049	28.38	16.951	52.859	28.098	20.571
8.608	10.196	13.373	27.608	12.412	6		5.608	69.373	16.431	57.177	52.784	63.157		22.392	17	11.196	26.02	101.235	148.726		7	91.627	12	34.8039	36.392	36.961		28.412	24.588	22.784	59.431	33.647	27.177
8.798	9	17.808	20.394	8.202	4.202		6.798	65	16.404	62.606	47.625	57.818		20.798	15.202	11.808	24.788	93.808	152.818		6	88.192	12	33.5863	40.423	32.231		34.586	22.596	27.99	61.182	33.596	32.808
11.584	8	17.623	18.208	9.039	4.416		7.208	53.961	21.416	51.831	38.702	57.377		22.377	13.584	10.792	23	99.961	136.988		7.208	80.831	13.208	25.0391	43.039	32.741		30.584	20.416	30.961	59.377	35.753	41.208
10.214	6.214	16.786	13.427	8.855	5.427		8.641	48.641	30.068	55.496	35.564	47.573		20	15.214	11.427	24.641	92.923	137.992		7.573	70.077	13.855	26.2137	35.641	27.564		32.649	23	34.573	58	36.504	47.496
9.878	8.439	16.78	12.439	13.098	2.659		9	48	42.196	53.561	44.415	43.122		21.341	17.341	13.78	29.561	99.683	124.806		7.78	68	15.22	25.9022	27.098	20.196		31	23.78	39.122	47.098	40.146	42.756
12.775	7.775	12.775	14.775	13.676	4.451		8.353	44.578	51.029	50.902	52.607	41.647		24.098	18.775	10.549	37.873	101.902	121.607		8.549	65.775	15.549	25.422	27.803	16.902		32.902	20.775	37.451	41.902	34.647	31.451
12	9.306	13.537	16.537	15.075	3.231		10.769	50.463	42.925	53.381	71.463	49.231		24.231	18	13.537	40.156	98.687	119.544		10.231	66.769	13	26.7687	25.544	13.925		39.925	21.769	40.463	50.231	34.075	27.231
11.526	10.289	9	15.711	18.526	4.526		7.474	48.051	28.711	47.474	81	57.237		27.526	17.763	15.474	55.474	84.577	109.711		10.289	65.609	14.949	33.577	25.186	11.711		46.372	23	33.711	55.423	33.237	20.186
13.514	7	9.243	14.972	16.757	2.757		6.757	43.028	19.972	48.187	91.972	73.187		24.729	15.757	16.486	78.486	71.972	103.645		9.486	59.187	16.243	31.7848	25.187	13.243		46.972	26.785	30.299	54.673	31.243	20.299
12.751	9	11.502	18.249	17.502	3		5.498	53.253	14.747	46	105.249	82.236		21.747	16.996	19.244	87.742	63.258	112.253		7.249	59.747	18.253	29.5022	24.249	15.996		41.742	23.996	29.507	60.991	29.498	15.747
12.529	9.49	13.49	17.783	14.49	5		10.49	53.471	10.019	42.019	124.198	84.274		24.49	15	25	95.51	70.688	101.86		9.745	63.236	25	31.4714	25.783	18.019		37.981	23.745	28.471	63.822	38	24.274
10.043	10.739	13.261	20.303	9	6.479		11.697	38.303	9.739	44.782	121.303	98.479		27.261	17.697	21.824	88.17	70.005	102.952		9	59.697	24.218	30.7394	22.697	16.479		37.436	22.739	33.436	56.867	37.782	25.824
12.467	13.733	15.267	18.533	10	5		15.467	35.066	9.733	43.267	118.066	101.002		22.2	15.467	28	90.465	82.472	112.665		6.533	53.934	19.733	25.467	18.733	15.533		36.601	23.733	47.601	51.399	34.066	25.465
10.455	15.183	12.728	15.272	8.272	5.728		14.272	33.089	9.911	44.089	118.728	96.817		22	14.455	28.724	60.903	73.191	119.992		9.272	51.728	18.728	21.5447	20.545	9.272		33.638	25.183	63.093	49.179	38.817	26.541
8.278	14.887	12.722	15.835	9.278	4.722		17.609	37.669	11.331	35.556	108.835	91.774		20.278	14.609	39.113	47.895	57.496	136.243		10.278	44.444	16.278	17.8347	20.391	7.556		35.496	29.444	72.774	50.556	37.609	27.061
9.568	12.716	13.568	18.716	9.284	4.284		16	35.989	9.852	30.568	96.011	83.432		21.432	12.568	45.125	30.841	48.17	139.058		10.432	36.432	19.295	14.4318	19.989	10		41	29.864	65.852	40.989	35.864	23.284
10.87	10	11.42	15.13	12.13	5.42		12.16	38.87	12.71	26.29	87	83.13		20.29	12.84	49.669	20.16	33.71	137.279		10.29	31.71	18.84	13.42	22.13	8.29		42.45	31.55	64.39	40.9	31.32	22.71
12.817	12.296	14	15.888	8.888	5.296		10.704	38.888	16.225	21.183	92.521	81.704		18.704	12	42.579	20.296	29.521	148.692		9.296	27	17.408	14.4083	19.408	8.592		49.775	26.112	59.225	45.592	29.521	19.479
12.397	10.207	13	17.095	7.302	7		8	39.207	18.491	22.095	70	85.983		17.698	10.302	39.336	19.397	22.397	159.146		7.302	26	17	13.6983	18.793	12.302		50.302	27.095	60.173	49.905	23.698	18.302
14.615	11.385	11.692	20.308	7.308	5.615		6.308	34.615	18.077	17.692	68.77	82.847		18	9.308	37.921	14.615	25.385	158.461		8.692	18.385	17.077	15.1545	21.462	9.692		44.538	25.462	68.003	58.923	18	23
9.254	7.313	11.627	21.119	9.313	6.627		6.313	29.94	21.119	15.94	67.433	103.985		18.806	10.627	37.702	12.687	27.687	153.388		6.687	21.06	18	15.3731	23.06	7.627		34.746	25.746	66.791	65.761	17.313	26.373
13.639	10.361	14.361	24.807	14.403	5.361		5.681	34.403	18.126	20	72.042	114.639		23	11.042	30.428	14.319	41.555	130.319		6.639	17.361	20.723	15	22.639	9		27.958	22.235	63.614	65.067	13.361	28.319
14.951	9.675	18.399	25.399	14.675	4.675		5.325	40.724	14.699	14.35	65	113.073		23.049	10.65	28.227	13.325	57	101.601		6.976	14.65	16.374	18.3496	24.325	8.675		23.374	21.65	52.073	64.252	12.35	38
12.324	9.669	25.014	19	16	4.662		5.331	38.986	16.014	14.007	61.986	102.352		17.007	10.669	22.311	15.338	89.993	84.635		7.669	11.331	15.669	17.9932	26.345	7.331		26.331	23.338	42.669	61.979	12	33.007
10.337	13.326	28.348	19.326	15.989	5		5.337	45.663	16.315	17.989	57.38	87.294		14.663	11	25.989	15.022	116.011	69.652		7	9.011	17.674	20	30.305	5.337		27.663	24.348	36.652	56.032	9.337	29.663
10.343	13	29.972	16.258	20.343	6.314		7.343	43.714	12.943	17.286	60.714	83.286		13.343	11.686	44.544	18.943	159.057	57.771		8.686	8.686	22	18	30	5.314		31.915	34.085	30.371	52.314	9	32.258
13.697	11.046	28.349	14.303	29.697	5		8.651	42.487	10.303	21.303	59.092	82.303		14.303	13.651	80.632	21	194	62.651		7.605	9.303	30.349	19.3487	33.908	3.349		35.559	33.697	28.349	47	10.605	29
14.355	7	34	15.518	33	4.645		6.645	34.936	10.873	23.355	56.545	81.064		10.645	14.291	119.01	25.582	179.509	59.09		7.291	8	36.191	17.5819	31.746	4.645		35.064	34.418	34	52.037	10	27.645
17.721	6.721	33.802	15.198	32	4		4.721	28.279	9.279	23.64	54.685	82.604		12	14.721	133.919	39.675	152.091	70.451		8.36	8.081	36.244	18.3604	27.558	4.64		44.081	36.919	35.325	56.117	10.36	30.279
15.901	8	28.733	11.901	22.901	4.366		7.267	30.535	10.465	23.901	55.267	80.802		12.535	13.267	144	67.477	135.79	82.889		7.634	9.366	32	17.9012	20.634	8.267		51.169	46.733	45.465	61.576	13.634	29.465
19.628	10.372	22.372	12.372	14.628	4.628		5.744	31.884	10.884	18.884	47.628	72.372		11.256	13.884	134.303	93.767	103.443	109.559		8.628	9.372	28.139	18	18.511	9.256		51.767	51.628	52.838	61.279	10.744	31.139
32	8.134	19.512	10.622	11.622	5.756		7	29.11	7.622	20.512	43.89	63.024		16.622	16.622	121.072	108.378	74.268	119.45		10.622	9.512	25	20.244	20.11	10.378		58.354	40.598	55.646	75.818	11.866	35.598
44.232	12.616	16.071	10	15.697	5		9.232	22.384	7.768	19.535	39.535	59.465		16.081	17.848	120.829	101.303	68.081	130.071		11.303	8.768	25	20.3839	22.768	10.848		53.848	29.152	63.697	97.09	10.616	38.313
52.103	13.61	15	11.831	14.441	4.39		8.221	18.779	6.61	12.779	44.169	49.728		15.051	16.169	118.692	83	57.441	119.964		12.221	8.39	19.779	17.5589	20.831	8.831		43.779	25.61	68.764	123.764	9.169	36.492
57.462	10.791	18	13.396	13.791	5.604		8	21.396	8.209	11.813	42.813	50.396		13.209	16	141.33	86.396	53.791	131.725		15.209	6.604	18.604	21.4176	19.022	6.604		37.582	30	72.857	136.022	9.582	30.835
55.599	13.394	14.204	9.599	13.599	3.401		10.197	20.007	9	10.401	41.796	46.401		12.803	14.204	176.577	84.803	49.985	140.015		16.401	4.401	17.796	18.5985	14.803	4.803		36.401	29	71.197	136.613	10.197	29.796
57	13.963	13.407	14.593	13.444	3.593		9.593	22.407	8.037	9.815	40.629	37.371		14	19.222	194.371	79.593	48.556	141.629		17.815	5.185	18.222	21.6293	16	4.815		34.593	27.371	69.407	137	10	30.185
57.76	18.587	14.174	14.76	12.826	3.587		6.587	18.306	6.587	8.587	38.76	47.413		12.24	17.587	193.851	85.347	41.826	141.174		20.653	7.587	19.587	22.1736	14.587	9.587		30.413	26.587	64.413	136.174	9.587	28.694
67	12.419	17.838	17.905	15.514	2.419		8	13.419	5	9.581	37.257	48.486		13.162	16	210.353	100.619	47.095	148.066		22.647	5.838	19.419	19.8381	17.419	10.838		39.905	25.324	51.191	134.743	8.257	28.838
60.099	12	18.125	20.45	11.7	4.575		8	15.425	4.85	9.85	35.85	48.3		13.85	15.425	234.125	144.651	46.949	147.025		21.15	5.425	19	16.2748	16.275	11.575		38.3	21.15	44.85	141.275	10.275	24.824
66.431	8	20.723	17.138	10	5.431		8	13.708	7.431	11	35.138	49.261		12.154	15.708	220.6	190.692	49.862	139.522		27.431	5	17.569	18.7076	13	12.585		39.692	20.138	45.554	141.723	10.431	26.585
82.943	8	21.31	17	12.563	6.127		8	17.69	10.873	12.127	34.633	40.253		13.31	15.127	215.62	221.943	43.31	120.197		38.437	4	22.817	15.5633	11.563	9.747		30.943	20.69	37.69	161.323	13.127	21.747
116.345	6.885	16.328	14	12.115	5		9.885	16.115	14.23	15.557	30.328	41.672		14	10.443	191.408	219.46	46.557	112.328		39.557	4.557	23.23	16.1149	14	7		27.328	22.328	35.443	159.034	11.787	26.885
141.619	7.103	16.103	14.345	14.103	8.552		9.448	17	15.103	16.206	29.552	41.413		14	10.345	197.036	191.274	44.345	99.516		38.897	4	22.552	19.2421	15.206	7		28.964	28.794	32.139	172.69	14.103	26.206
156.277	7.091	16	14	13.637	6.546		11.817	17.454	13.546	16.454	32	34.729		15	10.546	166.997	168.271	45.363	87.274		42.634	7.454	21.454	19.4543	15.637	7.363		25.546	34.363	30.363	163.274	11.454	29.546
158.301	6.92	20.779	16.38	14.699	6.46		11.54	17	12.46	14.54	34	29.46		15.46	11.92	128.301	147.203	48	76.62		41.38	5	22.92	20.3804	14.92	5		26.859	40.08	27.761	158.221	10.301	26.54
141.398	6.068	21.67	17.398	13.068	7		10.068	18.602	13.204	13.67	36.466	32.602		15.728	12.932	93.728	140.194	51.068	78.728		47.602	5	21.466	21.3301	14.068	5.466		24.204	40.398	25.136	159.874	11.466	27.068
108.719	6.528	25.944	22	13.056	9.472		8.944	17.584	10	11.584	34.528	36.112		13	10.944	87.528	135.888	58.359	82.91		41.303	5.472	17.472	18.5281	15.641	5.472		22.528	38	22.944	171.303	13	25.056
95.3	4.478	26.911	19.911	11.567	7.522		9.522	19.956	5.956	10.567	32.567	37.789		9.478	10.956	89.133	122.555	60.433	95.122		51.389	5.956	19.956	20.5222	16	6.044		17.522	37.656	27	166.789	12.478	28.478
76.516	4	20	16.902	9.033	5.484		9	17.451	5.484	12.033	28.484	36.615		11	11.934	95.549	120.443	62.451	87.222		44.451	4.484	20.934	19.4836	13.549	6		17.484	35.131	19.582	155.098	11.451	32.451
62.405	3.511	11.511	16.468	10	5.511		6.511	20.532	7.511	10.958	32.063	37.511		8.979	10.511	110.979	139.922	73.874	79.853		40.489	5.979	18.574	23.0421	13	5.511		14.979	32.532	16.021	145.721	12.532	42.916
53.486	2.505	11.486	15.486	10.505	4.495		7	22.514	8	12.477	31	35.019		10.495	10.477	123.495	147.758	65.449	69.954		38.44	4	14	26.0186	11.981	4.505		15.009	25.028	17.495	141.093	9.505	43.412
44.509	4	6.499	16.499	11.499	5		8.499	22.504	7.504	10.005	34.504	42.983		8.501	9.501	129.993	153.56	58.509	62.504		37.499	4	13.496	25.9902	10	5		19.504	25.496	18.501	149.523	11.501	46.504
39.55	4	8.014	16.507	10.986	4.986		8.479	22.493	9.535	9.986	32.493	47.422		9	13.028	136.252	158.284	55.014	52.521		34.479	5.014	13.479	30.9716	11.493	7.986		20.479	27.493	16.986	142.085	14	42.493
32.565	7.026	8.974	18.487	11.461	6		10.026	23.513	9.487	11.539	34.565	45.513		9	11	122.28	161.979	56	52.435		34.026	4.974	10.513	28.3834	11.922	11.922		20.052	31.409	16.026	127.181	13	41.026
26.519	5.038	9	16.481	10	4.038		9.038	25.038	10.519	10.038	31.444	39.113		7.556	11.962	117.18	160.602	60.925	48.444		36.962	5.519	11.519	31.4812	17.481	13.481		18.075	32.925	19.556	104	12	36.038
28.623	6.525	11.951	20.901	10.951	3		10.049	24.377	9.525	12.049	31.198	33.525		7.049	12.901	109.426	164.858	62.377	49.475		41.148	5.475	9.099	27.0494	16.525	12.951		19.049	38.179	18.049	98.019	11.049	32.426
26.408	4	10	21.775	10.408	4		9.469	22.878	9	12.469	33.061	32.347		12.122	13.122	105.286	163.711	62.103	51.714		42.531	4.531	7.531	25.5306	17	11.408		22	38.122	18.061	95.061	10.531	26.592
29.682	4	9.464	30.828	12.073	6.536		9.464	25.073	10	12.464	33	34.609		10.219	14.682	94.364	148.04	57.318	59.755		36.073	5	7.927	22.755	17.464	10.464		24.245	38.073	16.464	107.219	9.073	23.609
29.085	4.915	11	32.085	12.542	7.458		11	27.458	8.915	13.373	29.915	31		9.627	14.831	84.458	127.269	54.408	63.388		38	5.915	7.458	27.5423	16.746	10		26.373	31.95	16.915	120.577	10.458	26.169
28.837	4.452	9	33.163	10.807	9.548		8.807	25.096	9.452	18.548	31.096	35.518		7	14.452	77.096	127	52.711	67		32.904	7.904	8.096	22.4518	16	8.096		25.807	37.904	18.548	136.103	9.741	29
35.878	4	11.878	24.122	10.77	8.338		9.892	27.892	10.878	21.892	32.676	34.108		7	12.108	68.419	144.365	47.122	60.892		29.554	9.446	6.554	24.7839	21.662	7.892		25	40.784	17.554	135.473	11.446	33.324
37.919	3.56	16.12	21.12	8.88	6.88		9	27.56	14.68	20.76	35.76	29.2		8.56	12.76	61.039	160.963	51.88	51.12		29	12.12	7.68	23.5599	26	9.88		19.88	36.401	18.12	131.362	15.12	39.641
39.223	3.566	17.132	20.303	11	4.566		7	31.658	13.132	19.132	37.263	26.697		8	12.303	69.566	159.422	57.434	45.434		29.605	10.434	7.434	23.8685	38.526	8.566		16.434	29.566	21.263	127.461	12.868	42.434
41.143	3.428	19.573	26	11.713	5		9.713	30	9.143	13.857	33.857	28.713		10.715	12.857	80.858	140.137	60.428	50.713		34.43	9.428	9.285	23.2851	33.716	8.428		16.572	33.427	23.001	133.423	10.285	45.857
47.24	5	16.578	21.69	9.578	6.578		7.69	25.155	6.267	10	34.578	28.38		11.733	12.422	79.888	109.76	60.225	43.535		35.155	8.733	10.69	19.69	25.888	7		13.578	36.535	27	146.097	11.845	51.422
50.5	4.417	13.667	28	8	10.583		10	29	5	11	32.667	32.167		12.417	12.833	99.75	86.583	64.583	42.833		38.583	10.167	11	22.4166	22.167	6.583		12.75	38.083	26.333	147.914	9.75	52
48.071	5.178	13.411	28.178	6.589	10		9	25.822	7.411	15	31	31.232		8	14.178	115.411	72.108	60.875	35.054		45.411	8.178	11.822	25.0538	21.178	4.589		14.946	34.643	28.178	150.359	10	52.178
44.81	3.405	15.595	24.38	7	10.81		8.81	24.976	8.215	19.62	29.19	32.785		9.405	14.405	108.429	66.834	62.668	30.024		47.571	8.81	12.405	28.4049	22.81	5.19		13	27.834	24.976	159.981	11.785	47.761
38	4	13.202	20.202	8.596	13		9.197	28.793	9.601	24.005	29.798	27.399		10.596	17	103.591	54.793	59.394	26.399		58.197	8.399	17	31.202	23.995	6.601		16.601	26	25	156.788	9.399	41.404
28	3.607	14.821	19.607	8	13.607		10	27.393	11.786	23.641	27.786	29.607		10.573	18	95.538	53.607	63.034	30.821		60.068	6.573	18	35.8205	20.607	9.427		15.607	25.325	23.786	138.512	10.427	35.889
23.936	3.387	11.387	18.387	9.613	9.838		11.162	30.162	14.838	22.064	36.225	30.676		12.324	14.613	110.451	51.387	59.387	26.613		59.936	4.613	20.225	36.1619	16.387	12		17.162	24.549	29.549	139.457	10	34.451
20.907	4	9.237	16.237	9.619	5.619		16.381	28.237	18.619	18.619	35	28.381		13.144	17.619	111.474	52.66	56.33	26.093		58.711	7.619	19.381	36.6186	15.093	11		14.381	28.526	25.526	129.103	9.381	34.093
21.624	4	8.127	14.376	9.249	7.249		16.878	27.498	19	16.127	39.249	30.624		10.376	17.127	109.747	49.747	60	25.996		41.253	7.249	16.624	38.3667	17.498	11.502		11.624	36	24.878	111.004	9	44.376
18	3.37	7.261	15	7	7.37		13.109	27.109	14.37	19.891	37.848	40.739		7.63	16	101.37	48.152	69.303	27.261		39.739	7.739	16.521	35.5213	20.261	9.37		11.891	37.261	18.739	94.697	8.109	58.303
22.364	4.636	7.636	11.909	11	7.909		14	27.728	17.272	19.819	36.909	41.543		9	15.545	107.817	46.547	69.453	29.909		32.819	8.545	16.272	39.5447	20.728	7.272		13.545	35.547	16.909	86.455	9.364	56
29.432	4	9	13.284	10.074	5.358		11.642	26	20.926	25.074	39.284	39.716		6.716	15.642	121.767	47.79	66	28.284		37.716	6.358	16.358	31.6421	24.716	5		12.358	32.716	16.074	75	7.642	58.284
34.535	6.944	11.24	11.648	12	7.408		12.648	27	27.183	18.056	37.112	36.944		7.352	14.352	114.479	54.465	60.648	30.352		31.352	5.648	13.704	29.9438	24.408	7.296		10.296	30.169	15.352	71.76	9.648	48.944
32.884	2.692	8.346	11.308	9.385	5		10.961	28.731	29.692	17.692	33.039	40.423		7.961	15.308	111.538	51.077	56.654	28.346		29.961	6.308	12.961	28.3462	22.308	4.654		8.654	31.039	15.308	67.193	8.692	41.577
28.979	3.66	8.66	10.979	8.66	4.66		10	28.618	34.319	14.66	30.021	43.382		9	12.681	101.533	44.382	50.937	26.66		33.639	4	13.319	28.3193	21	5.979		9.34	32.063	19	68.063	7.66	33.702
27.334	5.662	9.662	10.997	6.334	3.334		8.666	35.666	32.338	17.331	31.007	53		10.669	15.338	98.659	47.338	43.659	27.334		29.669	4.669	12.003	25.6587	23.331	4.334		11.331	31.338	21	72	9.331	33.003
28.329	5.671	6.986	12.014	7.329	3		6.671	33.343	29.357	17.686	28.3	64.572		12.343	13.329	91.357	48.972	36.357	34		31.343	4.671	12	23.6856	27.671	4.329		12.329	30.329	18.014	71.643	9.014	38.986
25.259	5.355	7.355	10.323	7.355	4.677		7.645	28	15.291	13.968	32.259	58.905		18	18.323	94.609	47.196	33.709	32.968		29.323	5.355	10.677	18.9682	33.968	5.645		13.968	28.355	18.323	64.291	11.355	33.259
23.901	4	7.683	12.267	7.317	3.683		6.683	24.317	12.584	18.366	29.634	47.218		22	15.584	90.395	54.436	33	28.901		34.416	5	11.317	22.6337	36.099	6.366		15.901	25.366	18	54.951	9.683	28.901
25.067	3	8.689	13.689	8.622	3.311		7	31.311	8.622	16.689	28.756	40.11		23.866	17.067	89.536	51.11	34.622	27.689		31	7.067	10.311	23.134	35.933	8.689		16.689	20.378	17.689	51.555	6.689	32.689
21	2.39	10.61	15.39	9.305	2.305		6	26.746	10.915	20.085	26	46		15.474	19	84.39	44.051	38.474	31.915		28.61	6	11.39	23.7795	31.915	12.305		17.305	18.779	16.39	46	9.305	33.61
19.898	3	8	18.504	10	2.599		6.599	30.204	10.701	20.307	23.599	50.803		10.803	16.401	84.11	43.905	32.701	32		44.401	7.299	11	28.8029	29.504	10.701		14.599	20.102	16.401	34.496	9.299	34
18.707	2.707	8	17.533	8.88	3		6	32	8.88	18.826	24.413	51.946		6.293	17.707	78.24	39.641	26.707	36.467		52.76	5.707	11.88	30	27.293	7.88		16.413	22.24	14.293	32.467	8.293	36.641
22.562	2.288	8.288	17.137	9.575	3.575		6.288	39.425	8.712	24.275	20	45.712		6.712	19	76.575	37	25	34.15		68.45	4.288	15.712	25.1501	24.438	5.575		15.863	19	17.562	33.712	10.288	42.725
25.718	4	8.282	15.718	7.155	3.718		8.437	38.127	10.437	28.873	22.718	44.127		5.563	19.437	91.535	28	23	36.718		76.69	6.437	17.718	25.4367	25.563	4.282		18.282	22.408	13.437	37.155	9.563	53.535
28.552	3.276	6.276	17.724	8.276	2.724		8.448	37.827	9.276	31.897	20	58.448		6.276	18.931	88.931	29.448	25.276	47.897		73.827	6	14.827	19.7242	22.034	5.276		16	24.827	14.448	36.345	10.827	61.274
[truncated: 46 more rows]

## Sheet: Figure 2D
Mean:	1	0.538901	1.24836	0.451472	0.966265
	DMSO	Dab	Dab + Tram	Vem	Vem + Tram
	0.975211	0.553006	1.54877	0.568448	0.902256
	1.18837	0.469736	1.18402	0.470196	0.911183
	1.01145	0.442131	1.35744	0.379636	0.984711
	0.76426	0.679453	1.29151	0.352548	1.19719
	0.906081	0.512363	1.18946	0.361741	0.681204
	1.15463	0.576716	0.91893	0.576264	1.12105

## Sheet: Figure 3B
Mean:	1.66667	7.5	1.16667		Mean:	1.75	17.5	3.25
	DMSO	Dab	Dab + Tram			DMSO	Vem	Vem + Tram
	2	6	1			2	15	5
	2	6	1			1	24	6
	2	11	2			2	17	1
	2	10	1			2	14	1
	1	6	1
	1	6	1

## Sheet: Figure 3C
Mean:	3.66667	34.6667	4.16667	7.66667	5.83333
	DMSO	Dab	Dab + Tram	Dab + U0126	Dab + PD980
	4	42	3	4	5
	5	27	5	3	4
	4	51	6	7	3
	1	42	4	16	4
	3	18	3	4	3
	5	28	4	12	16

## Sheet: Figure 4D
Mean:	1	2.61109
	DMSO	Vem
	1	2.58446
	1	2.90178
	1	2.34702

## Sheet: Figure 4E
Mean:	1	0.442475
	DMSO	Vem
	1.37898	0.618135
	0.967112	0.761176
	0.864215	0.117684
	0.980607	0.492099
	0.97904	0.446538
	0.830045	0.21922

## Sheet: Figure 4F
DMSO							Vem
128	109	106	116	103	107		121	118	106	124	102	105
112.329	117.187	117.227	111.445	102.768	98.928		103.218	110.45	102.264	118.451	117.381	106.523
116.839	114.019	110.445	107.345	108.711	98.856		105.772	122.521	107.044	103.359	113.987	110.013
111.578	111.593	111.456	108.756	103.798	110.713		114.861	116.056	111.187	111.737	121.508	113.863
112.222	110.069	107.226	116.89	111.322	105.472		114.745	109.171	107.816	105.996	101.23	108.93
130.808	105.175	115.855	114.709	106.91	109.081		101.331	104.791	106.966	112.4	109.654	106.516
110.962	112.194	100.04	117.297	112.433	123.137		101.701	117.033	106.965	106.741	102.419	104.664
110.161	122.116	112.545	117.983	108.5	114.934		113.132	108.913	110.905	117.818	115.764	108.269
105.965	110.649	103.688	106.87	113.475	106.398		116.129	115.067	116.558	106.852	120.977	111.977
113.462	109.404	112.788	107.681	108.116	104.135		109.712	117.623	117.224	113.596	112.743	116.115
118.811	105.968	118.518	107.64	103.863	100.425		122.448	117.802	111.752	114.146	112.953	103.776
105.357	116.357	103.99	121.357	105.878	108.755		128.51	105.663	106.765	111.316	112.051	99.633
113.292	119.594	100.262	107.989	108.072	110.308		113.157	105.428	109.46	115.055	108.371	115.258
111.152	113.291	108.136	112.52	110.684	108.248		108.224	118.7	112.013	110.183	110.762	105.018
109.678	108.777	106.934	107.421	114.479	103.231		103.554	108.306	102.868	114.174	106.43	104.719
106.543	107.446	111.749	113.455	106.898	107.909		95.746	116.595	102.965	118.76	119.347	110.54
116.665	108.624	121.425	102.005	112.468	107.015		100.376	118.814	98.488	122.184	117.863	104.408
111.944	114.203	99.921	107.162	105.048	102.562		107.139	112.018	108.575	110.581	114.398	110.144
107.378	115.289	101.701	99.832	100.878	105.742		103.631	106.617	117.908	115.396	112.232	104.977
110.228	110.254	123.998	110.228	108.515	103.082		99.836	110.499	109.349	116.936	114.985	112.035
108.141	113.437	122.823	119.82	111.641	106.425		105.655	122.122	108.351	121.654	114.501	110.728
108.409	117.021	110.413	114.397	112.5	109.149		101.979	109.426	108.818	137.616	106.045	106.645
106.102	108.694	114.755	119.694	108.551	114.388		102.408	116.143	107.939	116.143	116.98	115.122
105.987	115.538	105.092	110.393	107.5	105.081		108.256	121.092	112.973	109.518	114.934	115.119
110.386	114.247	103.905	123.815	107.992	101.419		110.619	113.277	114.571	113.978	113.528	102.874
99.429	119.11	99.65	115.404	111.45	108.418		124.76	121.157	117.172	111.788	117.952	105.552
115.494	109.791	108.092	114.097	120.494	110.047		111.107	115.663	107.273	112.617	120.83	106.013
[truncated: 896 more rows]

## Sheet: Figure 5C
Control						Vemurafenib
[truncated: 1,230 more rows]

[truncated: 6 more sheets: Figure 5E, Figure 6C, Figure 6E, Figure S2B, Figure S2C, Figure S2D]
